# Supplementary material for: Pediatric data of the usefulness of estimated average glucose (eAG) in glycemic control and cardiovascular risk reduction
Source: Data Brief. 2020 Jul 5;31:105993. doi: 10.1016/j.dib.2020.105993 (PMC7358386; doi:10.1016/j.dib.2020.105993)
Supplement: Supplementary file 1 — Supplementary material 1. Pediatric raw data for HbA1c and LDL-c. [file mmc1.xlsx]

## Sheet: Peds HbA1c data
Raw data
Year	Qtr	A1c	Zone	Age
2008	1	0.067	1.1	16			2008~2014 ZONE1.1 self comparsion									proportion of A1C<0.07											median of HbA1c
2008	1	0.098	1.1	15			TIME	A1C<0.07 #	total #	%			year	1.1	1.2	2	3	4	5	6	7			year	1.1	1.2	2	3	4	5	6	7
2008	1	0.13	1.1	17			2008Q1	5	32	0.15625			2008Q1	0.15625	0.217391	0.0588235	0.0454545	0.466667	0.4	0.157895	0.05			2008Q1	0.0885	0.082	0.0865	0.089	0.073	0.071	0.082	0.09
2008	1	0.053	1.1	15			2008Q2	7	54	0.12963			2008Q2	0.12963	0.133333	0.0519481	0.0377358	0.266667	0.222222	0.380952	0.0588235			2008Q2	0.0895	0.08	0.084	0.084	0.075	0.08	0.074	0.093
2008	1	0.089	1.1	15			2008Q3	5	44	0.113636			2008Q3	0.113636	0.346154	0.037037	0.0714286	0.166667	0.5	0.266667	0.047619			2008Q3	0.084	0.078	0.086	0.087	0.08	0.0695	0.082	0.09
2008	1	0.113	2	15			2008Q4	6	55	0.109091			2008Q4	0.109091	0.0454545	0.0410959	0.0447761	0.263158	0.5	0.15	0.0869565			2008Q4	0.091	0.0825	0.088	0.089	0.082	0.066	0.087	0.089
2008	1	0.073	2	12			2009Q1	8	43	0.186047			2009Q1	0.186047	0.285714	0.025974	0.0666667	0.25	0.333333	0.111111	0.0714286			2009Q1	0.085	0.0755	0.088	0.086	0.09	0.074	0.08	0.095
2008	1	0.078	2	12			2009Q2	8	41	0.195122			2009Q2	0.195122	0.115385	0.078125	0.0441176	0.181818	0.5	0.166667	0			2009Q2	0.081	0.08	0.086	0.085	0.0855	0.0735	0.0825	0.093
2008	1	0.08	3	17			2009Q3	5	39	0.128205			2009Q3	0.128205	0.16	0	0.0508475	0.3	0	0.117647	0			2009Q3	0.082	0.083	0.093	0.087	0.0785	0.098	0.088	0.093
2008	1	0.077	3	13			2009Q4	2	37	0.0540541			2009Q4	0.0540541	0.142857	0.0405405	0.047619	0.3	0.25	0.05	0			2009Q4	0.092	0.085	0.085	0.085	0.0715	0.073	0.084	0.0935
2008	1	0.079	3	13			2010Q1	3	47	0.0638298			2010Q1	0.0638298	0.125	0.0263158	0.109589	0	0.2	0.136364	0			2010Q1	0.086	0.0845	0.087	0.084	0.082	0.085	0.0825	0.089
2008	1	0.05	5	15			2010Q2	2	43	0.0465116			2010Q2	0.0465116	0.166667	0.0625	0.0645161	0.227273	0.25	0.111111	0			2010Q2	0.087	0.0805	0.0875	0.087	0.0765	0.08	0.0855	0.093
2008	1	0.165	1.1	17			2010Q3	4	28	0.142857			2010Q3	0.142857	0.0714286	0.0289855	0.0923077	0.263158	0.125	0.0952381	0			2010Q3	0.0855	0.087	0.09	0.087	0.078	0.0905	0.085	0.088
2008	1	0.096	1.1	17			2010Q4	3	48	0.0625			2010Q4	0.0625	0.0357143	0.08	0.057971	0.0952381	0	0.105263	0			2010Q4	0.091	0.086	0.089	0.091	0.079	0.086	0.088	0.0955
2008	1	0.161	1.1	16			2011Q1	4	49	0.0816327			2011Q1	0.0816327	0.107143	0.0694444	0.0232558	0.117647	0	0.111111	0			2011Q1	0.087	0.0875	0.083	0.09	0.076	0.085	0.0805	0.097
2008	1	0.162	1.1	16			2011Q2	4	52	0.0769231			2011Q2	0.0769231	0.115385	0.0714286	0.025974	0.0526316	0	0.125	0			2011Q2	0.0905	0.085	0.087	0.089	0.081	0.088	0.0835	0.1
2008	1	0.078	1.1	14			2011Q3	1	26	0.0384615			2011Q3	0.0384615	0.0909091	0.0961538	0.0506329	0.1	0	0.136364	0			2011Q3	0.088	0.088	0.085	0.088	0.08	0.095	0.0815	0.097
2008	1	0.08	1.1	14			2011Q4	5	48	0.104167			2011Q4	0.104167	0.0909091	0.0338983	0.0641026	0.136364	0	0.0909091	0			2011Q4	0.09	0.091	0.085	0.0905	0.08	0.082	0.081	0.093
2008	1	0.091	1.1	14			2012Q1	4	46	0.0869565			2012Q1	0.0869565	0.166667	0.0923077	0.0481928	0.111111	0	0.103448	0.0454545			2012Q1	0.087	0.0885	0.081	0.088	0.085	0.085	0.086	0.095
2008	1	0.064	1.1	12			2012Q2	8	53	0.150943			2012Q2	0.150943	0.08	0.107692	0.0422535	0	0	0.214286	0			2012Q2	0.091	0.083	0.086	0.088	0.085	0.083	0.0795	0.096
2008	1	0.09	1.1	13			2012Q3	3	35	0.0857143			2012Q3	0.0857143	0.0869565	0.0862069	0.0606061	0.0526316	0	0.344828	0			2012Q3	0.084	0.084	0.083	0.09	0.078	0.0815	0.078	0.0985
2008	1	0.094	1.1	12			2012Q4	7	60	0.116667			2012Q4	0.116667	0	0.0625	0.0609756	0.0434783	0	0.16129	0			2012Q4	0.08599	0.089	0.089	0.0905	0.08699	0.08199	0.085	0.0935
2008	1	0.1	1.1	12			2013Q1	4	32	0.125			2013Q1	0.125	0.0952381	0.121212	0.047619	0.166667	0	0.111111	0.166667			2013Q1	0.081495	0.084	0.08	0.090995	0.0785	0.0825	0.082	0.087
2008	1	0.07	1.1	11			2013Q2	8	57	0.140351			2013Q2	0.140351	0.130435	0.0519481	0.0519481	0.222222	0	0.193548	0.0666667			2013Q2	0.085	0.08199	0.084	0.089	0.0855	0.087995	0.079	0.094
2008	1	0.056	1.1	11			2013Q3	3	27	0.111111			2013Q3	0.111111	0.125	0.084507	0.09375	0	0	0.0416667	0.214286			2013Q3	0.089	0.0865	0.081	0.0895	0.08	0.084	0.089	0.0885
2008	1	0.091	1.1	11			2013Q4	6	48	0.125			2013Q4	0.125	0.230769	0.103448	0.0769231	0	0	0.030303	0.0526316			2013Q4	0.0875	0.083	0.0835	0.09	0.085	0.087	0.087	0.086
2008	1	0.068	1.1	11			2014Q1	8	51	0.156863			2014Q1	0.156863	0.0714286	0.0694444	0.132353	0.0555556	0	0.142857	0			2014Q1	0.08	0.087	0.081	0.0895	0.0815	0.096	0.0835	0.082
2008	1	0.086	1.1	11			2014Q2	5	46	0.108696			2014Q2	0.108696	0.0740741	0.131579	0.0410959	0.117647	0	0.107143	0.133333			2014Q2	0.0835	0.086	0.08	0.085	0.081	0.0905	0.089	0.085
2008	1	0.083	1.1	9			2014Q3	3	29	0.103448			2014Q3	0.103448	0.0384615	0.101695	0.12069	0	0	0.12	0			2014Q3	0.085	0.0865	0.082	0.087	0.08	0.0895	0.084	0.095
2008	1	0.073	1.1	9
2008	1	0.095	1.1	7												All zone Peds A1C #
2008	1	0.077	1.1	6									year	1.1	1.2	2	3	4	5	6	7
2008	1	0.087	1.1	6									2008Q1	32	23	68	66	15	5	19	20
2008	1	0.088	1.1	6									2008Q2	54	30	77	53	15	9	21	17				4~<5	5~<6	6~<7	7~<8	8~<9	9~<10	10~<11	11~<12	12~<13	13~<14	>14
2008	1	0.085	1.1	3									2008Q3	44	26	81	56	12	6	15	21			before	0.00289855	0.0144928	0.115942	0.185507	0.275362	0.226087	0.0956522	0.0405797	0.0144928	0.00869565	0.0202899
2008	1	0.086	1.1	12									2008Q4	55	22	73	67	19	4	20	23			after	0	0.0254545	0.0775758	0.192727	0.29697	0.202424	0.0969697	0.0678788	0.0278788	0.00727273	0.00484848
2008	1	0.086	1.2	17									2009Q1	43	28	77	60	16	3	18	28
2008	1	0.085	1.2	17									2009Q2	41	26	64	68	22	2	18	25
2008	1	0.064	1.2	17									2009Q3	39	25	64	59	20	5	17	19
2008	1	0.102	1.2	15									2009Q4	37	28	74	63	20	4	20	26
2008	1	0.068	1.2	15									2010Q1	47	24	76	73	18	5	22	22
2008	1	0.138	1.2	14									2010Q2	43	24	64	62	22	4	18	25
2008	1	0.101	1.2	14									2010Q3	28	28	69	65	19	8	21	23
2008	1	0.081	1.2	13									2010Q4	48	28	75	69	21	5	19	22
2008	1	0.082	1.2	13									2011Q1	49	28	72	86	17	5	18	21
2008	1	0.08	1.2	13									2011Q2	52	26	70	77	19	7	24	19
2008	1	0.115	1.2	13									2011Q3	26	22	52	79	20	4	22	21
2008	1	0.118	1.2	13									2011Q4	48	11	59	78	22	5	22	15
2008	1	0.066	1.2	13									2012Q1	46	18	65	83	18	7	29	22
2008	1	0.077	1.2	12									2012Q2	53	25	65	71	19	5	28	22
2008	1	0.088	1.2	10									2012Q3	35	23	58	66	19	6	29	8
2008	1	0.083	1.2	10									2012Q4	60	17	80	82	23	7	31	20
2008	1	0.066	1.2	9									2013Q1	32	21	66	84	24	8	27	12
2008	1	0.081	1.2	10									2013Q2	57	23	77	77	18	6	31	15
2008	1	0.075	1.2	8									2013Q3	27	24	71	64	16	7	24	14
2008	1	0.079	1.2	5									2013Q4	48	26	58	78	25	7	33	19
2008	1	0.092	1.2	2									2014Q1	51	28	72	68	18	7	28	9
2008	1	0.052	1.2	16									2014Q2	46	27	38	73	17	6	28	15
2008	1	0.088	2	3									2014Q3	29	26	59	58	12	8	25	13
2008	1	0.094	2	8									all zone #	1170	657	1824	1885	506	155	627	516
2008	1	0.09	2	1
2008	1	0.09	2	1
2008	1	0.075	2	17
2008	1	0.134	2	17
2008	1	0.106	2	17
2008	1	0.08	2	17
2008	1	0.094	2	16
2008	1	0.091	2	16
2008	1	0.113	2	16
2008	1	0.095	2	16
2008	1	0.115	2	16
2008	1	0.08	2	16
2008	1	0.086	2	15
2008	1	0.104	2	15
2008	1	0.074	2	14
2008	1	0.097	2	15
2008	1	0.091	2	15
2008	1	0.082	2	14
2008	1	0.078	2	14
2008	1	0.062	2	14
2008	1	0.059	2	14
2008	1	0.106	2	14
2008	1	0.107	2	14
2008	1	0.113	2	14
2008	1	0.097	2	12
2008	1	0.099	2	13
2008	1	0.113	2	13
2008	1	0.072	2	12
2008	1	0.082	2	12
2008	1	0.0905	2	11
2008	1	0.071	2	11
2008	1	0.09	2	11
2008	1	0.087	2	11
2008	1	0.096	2	11
2008	1	0.08	2	10
2008	1	0.086	2	10
2008	1	0.065	2	9
2008	1	0.084	2	9
2008	1	0.083	2	8
2008	1	0.081	2	8
2008	1	0.076	2	11
2008	1	0.072	2	7
2008	1	0.083	2	7
2008	1	0.13	2	16
2008	1	0.135	2	16
2008	1	0.089	2	7
2008	1	0.106	2	6
2008	1	0.084	2	5
2008	1	0.08	2	5
2008	1	0.083	2	4
2008	1	0.077	2	4
2008	1	0.089	2	6
2008	1	0.074	2	10
2008	1	0.071	2	3
2008	1	0.085	2	17
2008	1	0.095	2	11
2008	1	0.097	2	11
2008	1	0.099	2	10
2008	1	0.072	2	9
2008	1	0.109	3	17
2008	1	0.105	3	17
2008	1	0.059	3	17
2008	1	0.069	3	17
2008	1	0.072	3	17
2008	1	0.087	3	17
2008	1	0.106	3	16
2008	1	0.094	3	16
2008	1	0.114	3	16
2008	1	0.104	3	16
2008	1	0.13	3	16
2008	1	0.082	3	15
2008	1	0.088	3	15
2008	1	0.084	3	15
2008	1	0.048	3	14
2008	1	0.093	3	13
2008	1	0.097	3	13
2008	1	0.118	3	13
2008	1	0.075	3	12
2008	1	0.084	3	11
2008	1	0.086	3	11
2008	1	0.091	3	11
2008	1	0.098	3	11
2008	1	0.092	3	11
2008	1	0.084	3	10
2008	1	0.097	3	11
2008	1	0.117	3	11
2008	1	0.079	3	10
2008	1	0.09	3	10
2008	1	0.076	3	10
2008	1	0.09	3	9
2008	1	0.096	3	9
2008	1	0.083	3	9
2008	1	0.071	3	9
2008	1	0.1	3	11
2008	1	0.087	3	9
2008	1	0.095	3	8
2008	1	0.094	3	8
2008	1	0.106	3	8
2008	1	0.09	3	17
2008	1	0.081	3	8
2008	1	0.082	3	7
2008	1	0.086	3	7
2008	1	0.077	3	6
2008	1	0.09	3	6
2008	1	0.11	3	11
2008	1	0.081	3	5
2008	1	0.087	3	4
2008	1	0.098	3	4
2008	1	0.091	3	10
2008	1	0.075	3	15
2008	1	0.084	3	12
2008	1	0.129	3	1
2008	1	0.073	3	15
2008	1	0.073	3	14
2008	1	0.09	3	12
2008	1	0.093	3	12
2008	1	0.091	3	13
2008	1	0.107	3	12
2008	1	0.062	4	17
2008	1	0.083	4	17
2008	1	0.083	4	17
2008	1	0.089	4	16
2008	1	0.107	4	16
2008	1	0.059	4	16
2008	1	0.065	4	16
2008	1	0.057	4	14
2008	1	0.086	4	14
2008	1	0.116	4	14
2008	1	0.069	4	12
2008	1	0.075	4	11
2008	1	0.066	4	9
2008	1	0.073	4	6
2008	1	0.066	4	5
2008	1	0.088	3	4
2008	1	0.093	3	4
2008	1	0.071	5	13
2008	1	0.062	5	12
2008	1	0.128	2	17
2008	1	0.074	3	16
2008	1	0.081	3	16
2008	1	0.09	5	5
2008	1	0.08	5	6
2008	1	0.082	6	17
2008	1	0.126	6	17
2008	1	0.075	6	16
2008	1	0.081	6	16
2008	1	0.147	6	16
2008	1	0.069	6	15
2008	1	0.062	6	15
2008	1	0.158	6	13
2008	1	0.11	6	13
2008	1	0.087	6	11
2008	1	0.08	6	8
2008	1	0.072	6	7
2008	1	0.114	6	4
2008	1	0.068	6	4
2008	1	0.1	6	9
2008	1	0.08	6	4
2008	1	0.085	6	2
2008	1	0.095	1.1	14
2008	1	0.1	1.1	1
2008	1	0.102	1.1	1
2008	1	0.099	1.2	13
2008	1	0.061	2	16
2008	1	0.081	2	16
2008	1	0.084	2	16
2008	1	0.089	6	14
2008	1	0.076	6	9
2008	1	0.118	7	14
2008	1	0.095	7	17
2008	1	0.064	7	15
2008	1	0.096	7	15
2008	1	0.098	7	15
2008	1	0.093	7	15
2008	1	0.083	7	14
2008	1	0.084	7	14
2008	1	0.087	7	14
2008	1	0.105	7	12
2008	1	0.089	7	12
2008	1	0.091	7	11
2008	1	0.087	7	11
2008	1	0.103	7	11
2008	1	0.083	7	9
2008	1	0.153	7	8
2008	1	0.084	7	8
2008	1	0.097	7	5
2008	1	0.088	7	4
2008	1	0.089	7	4
2009	1	0.063	1.2	17
2009	1	0.074	1.2	17
2009	1	0.127	1.2	17
2009	1	0.074	1.1	17
2009	1	0.082	1.1	16
2009	1	0.08	1.1	16
2009	1	0.09	1.1	15
2009	1	0.092	1.1	15
2009	1	0.093	1.1	15
2009	1	0.066	1.1	15
2009	1	0.102	1.1	15
2009	1	0.069	1.1	14
2009	1	0.072	1.1	14
2009	1	0.118	1.1	13
2009	1	0.086	1.1	13
2009	1	0.075	1.1	13
2009	1	0.094	1.1	13
2009	1	0.069	1.1	13
2009	1	0.086	1.1	13
2009	1	0.104	1.1	12
2009	1	0.076	1.1	12
2009	1	0.088	1.1	12
2009	1	0.103	1.1	12
2009	1	0.063	1.1	11
2009	1	0.085	1.1	11
2009	1	0.069	1.1	11
2009	1	0.064	1.1	11
2009	1	0.088	1.1	11
2009	1	0.089	1.1	10
2009	1	0.071	1.1	10
2009	1	0.092	1.1	10
2009	1	0.086	1.1	10
2009	1	0.091	1.1	10
2009	1	0.078	1.1	14
2009	1	0.063	1.1	9
2009	1	0.107	1.1	8
2009	1	0.112	1.1	8
2009	1	0.075	1.1	7
2009	1	0.067	1.1	6
2009	1	0.091	1.1	14
2009	1	0.08	1.1	4
2009	1	0.081	1.1	9
2009	1	0.084	1.1	4
2009	1	0.085	1.1	10
2009	1	0.075	1.1	4
2009	1	0.085	1.1	15
2009	1	0.094	1.2	16
2009	1	0.068	1.2	16
2009	1	0.131	1.2	16
2009	1	0.078	1.2	15
2009	1	0.104	1.2	15
2009	1	0.08	1.2	15
2009	1	0.069	1.2	15
2009	1	0.082	1.2	15
2009	1	0.083	1.2	14
2009	1	0.103	1.2	14
2009	1	0.076	1.2	13
2009	1	0.072	1.2	13
2009	1	0.079	1.2	13
2009	1	0.062	1.2	13
2009	1	0.065	1.2	13
2009	1	0.071	1.2	11
2009	1	0.088	1.2	11
2009	1	0.064	1.2	10
2009	1	0.068	1.2	11
2009	1	0.065	1.2	9
2009	1	0.072	1.2	7
2009	1	0.074	1.2	6
2009	1	0.075	1.2	4
2009	1	0.081	1.2	3
2009	1	0.083	1.2	2
2009	1	0.084	2	4
2009	1	0.107	2	9
2009	1	0.092	2	9
2009	1	0.085	2	4
2009	1	0.084	2	2
2009	1	0.098	2	1
2009	1	0.088	2	17
2009	1	0.076	2	17
2009	1	0.094	2	17
2009	1	0.133	2	17
2009	1	0.137	2	17
2009	1	0.094	2	17
2009	1	0.049	2	16
2009	1	0.13	2	16
2009	1	0.087	2	16
2009	1	0.091	2	16
2009	1	0.106	2	16
2009	1	0.112	2	16
2009	1	0.103	2	16
2009	1	0.08	2	15
2009	1	0.104	2	15
2009	1	0.091	2	15
2009	1	0.077	2	15
2009	1	0.061	2	15
2009	1	0.106	2	15
2009	1	0.095	2	15
2009	1	0.083	2	14
2009	1	0.088	2	14
2009	1	0.089	2	14
2009	1	0.091	2	13
2009	1	0.104	2	15
2009	1	0.111	2	15
2009	1	0.082	2	13
2009	1	0.098	2	13
2009	1	0.074	2	13
2009	1	0.076	2	13
2009	1	0.088	2	12
2009	1	0.108	2	13
2009	1	0.077	2	13
2009	1	0.078	2	12
2009	1	0.083	2	12
2009	1	0.096	2	12
2009	1	0.092	2	12
2009	1	0.108	2	12
2009	1	0.11	2	12
2009	1	0.079	2	12
2009	1	0.079	2	12
2009	1	0.082	2	12
2009	1	0.082	2	12
2009	1	0.078	2	12
2009	1	0.09	2	12
2009	1	0.09	2	11
2009	1	0.09	2	11
2009	1	0.093	2	10
2009	1	0.081	2	10
2009	1	0.098	2	9
2009	1	0.084	2	9
2009	1	0.083	2	12
2009	1	0.078	2	8
2009	1	0.092	2	7
2009	1	0.075	2	8
2009	1	0.076	2	8
2009	1	0.072	2	11
2009	1	0.079	2	8
2009	1	0.104	2	7
2009	1	0.082	2	7
2009	1	0.09	2	6
2009	1	0.073	2	6
2009	1	0.086	2	6
2009	1	0.087	2	6
2009	1	0.091	2	6
2009	1	0.083	2	5
2009	1	0.115	2	4
2009	1	0.088	2	4
2009	1	0.088	2	7
2009	1	0.073	2	11
2009	1	0.084	2	4
2009	1	0.074	3	17
2009	1	0.099	3	17
2009	1	0.102	3	17
2009	1	0.103	3	17
2009	1	0.123	3	17
2009	1	0.102	3	17
2009	1	0.072	3	17
2009	1	0.095	3	16
2009	1	0.092	3	16
2009	1	0.097	3	15
2009	1	0.074	3	14
2009	1	0.097	3	14
2009	1	0.084	3	13
2009	1	0.054	3	13
2009	1	0.072	3	12
2009	1	0.116	3	12
2009	1	0.113	3	12
2009	1	0.093	3	12
2009	1	0.11	3	12
2009	1	0.077	3	12
2009	1	0.123	3	12
2009	1	0.103	3	12
2009	1	0.091	3	11
2009	1	0.085	3	11
2009	1	0.08	3	11
2009	1	0.082	3	11
2009	1	0.082	3	11
2009	1	0.1	3	11
2009	1	0.067	3	10
2009	1	0.087	3	10
2009	1	0.085	3	10
2009	1	0.068	3	10
2009	1	0.068	3	10
2009	1	0.112	3	12
2009	1	0.084	3	10
2009	1	0.085	3	9
2009	1	0.112	3	9
2009	1	0.087	3	9
2009	1	0.083	3	9
2009	1	0.079	3	9
2009	1	0.086	3	8
2009	1	0.085	3	8
2009	1	0.09	3	8
2009	1	0.078	3	8
2009	1	0.09	3	7
2009	1	0.085	3	12
2009	1	0.081	3	6
2009	1	0.086	3	10
2009	1	0.074	3	16
2009	1	0.092	3	13
2009	1	0.094	3	3
2009	1	0.084	3	4
2009	1	0.113	3	2
2009	1	0.076	3	11
2009	1	0.093	3	2
2009	1	0.074	3	16
2009	1	0.088	3	13
2009	1	0.079	3	14
2009	1	0.109	3	3
2009	1	0.082	3	12
2009	1	0.111	4	17
2009	1	0.096	4	17
2009	1	0.068	4	17
2009	1	0.099	4	16
2009	1	0.127	4	15
2009	1	0.062	4	14
2009	1	0.132	4	14
2009	1	0.087	4	14
2009	1	0.084	4	13
2009	1	0.088	4	12
2009	1	0.092	4	12
2009	1	0.102	4	11
2009	1	0.082	4	10
2009	1	0.116	4	8
2009	1	0.064	4	8
2009	1	0.069	4	8
2009	1	0.063	5	16
2009	1	0.074	5	8
2009	1	0.077	5	15
2009	1	0.08	6	17
2009	1	0.076	6	17
2009	1	0.072	6	16
2009	1	0.087	6	14
2009	1	0.09	6	14
2009	1	0.084	6	13
2009	1	0.083	6	12
2009	1	0.068	6	12
2009	1	0.07	6	8
2009	1	0.089	6	7
2009	1	0.069	6	6
2009	1	0.083	6	6
2009	1	0.083	6	6
2009	1	0.077	6	5
2009	1	0.074	6	5
2009	1	0.08	6	7
2009	1	0.075	6	3
2009	1	0.106	6	16
2009	1	0.106	7	14
2009	1	0.065	7	17
2009	1	0.09	7	17
2009	1	0.111	7	16
2009	1	0.13	7	16
2009	1	0.08	7	16
2009	1	0.095	7	14
2009	1	0.12	7	14
2009	1	0.132	7	13
2009	1	0.095	7	12
2009	1	0.1	7	12
2009	1	0.096	7	12
2009	1	0.108	7	12
2009	1	0.122	7	11
2009	1	0.111	7	11
2009	1	0.091	7	10
2009	1	0.113	7	10
2009	1	0.09	7	10
2009	1	0.076	7	9
2009	1	0.083	7	9
2009	1	0.085	7	6
2009	1	0.067	7	6
2009	1	0.088	7	15
2009	1	0.09	7	4
2009	1	0.095	7	4
2009	1	0.082	7	7
2009	1	0.079	7	2
2009	1	0.099	7	2
2010	1	0.092	1	3
2010	1	0.092	1.1	11
2010	1	0.09	2	16
2010	1	0.084	2	16
2010	1	0.09	2	16
2010	1	0.071	2	12
2010	1	0.1215	2	8
2010	1	0.143	3	16
2010	1	0.139	3	14
2010	1	0.05	3	13
2010	1	0.105	3	11
2010	1	0.087	3	8
2010	1	0.073	3	13
2010	1	0.083	4	14
2010	1	0.128	4	9
2010	1	0.152	5	12
2010	1	0.058	6	14
2010	1	0.095	6	9
2010	1	0.099	6	9
2010	1	0.158	7	15
2010	1	0.075	7	10
2010	1	0.061	1.1	11
2010	1	0.079	1.1	16
2010	1	0.101	1.1	16
2010	1	0.053	1.1	16
2010	1	0.099	1.1	16
2010	1	0.085	1.1	15
2010	1	0.061	1.1	15
2010	1	0.09	1.1	15
2010	1	0.128	1.1	15
2010	1	0.1	1.1	14
2010	1	0.077	1.1	14
2010	1	0.084	1.1	14
2010	1	0.098	1.1	14
2010	1	0.108	1.1	14
2010	1	0.111	1.1	13
2010	1	0.071	1.1	13
2010	1	0.079	1.1	13
2010	1	0.073	1.1	13
2010	1	0.106	1.1	13
2010	1	0.074	1.1	13
2010	1	0.092	1.1	12
2010	1	0.074	1.1	12
2010	1	0.074	1.1	12
2010	1	0.081	1.1	12
2010	1	0.093	1.1	12
2010	1	0.076	1.1	12
2010	1	0.086	1.1	11
2010	1	0.086	1.1	11
2010	1	0.093	1.1	11
2010	1	0.088	1.1	11
2010	1	0.087	1.1	11
2010	1	0.103	1.1	15
2010	1	0.081	1.1	10
2010	1	0.11	1.1	9
2010	1	0.078	1.1	8
2010	1	0.083	1.1	8
2010	1	0.088	1.1	7
2010	1	0.092	1.1	7
2010	1	0.088	1.1	15
2010	1	0.083	1.1	5
2010	1	0.083	1.1	10
2010	1	0.084	1.1	5
2010	1	0.085	1.1	5
2010	1	0.081	1.1	16
2010	1	0.102	1.1	16
2010	1	0.122	1.1	15
2010	1	0.064	1.2	16
2010	1	0.064	1.2	16
2010	1	0.095	1.2	17
2010	1	0.129	1.2	16
2010	1	0.091	1.2	16
2010	1	0.084	1.2	15
2010	1	0.086	1.2	15
2010	1	0.077	1.2	15
2010	1	0.071	1.2	15
2010	1	0.085	1.2	14
2010	1	0.095	1.2	14
2010	1	0.085	1.2	14
2010	1	0.056	1.2	14
2010	1	0.097	1.2	13
2010	1	0.084	1.2	12
2010	1	0.095	1.2	12
2010	1	0.093	1.2	12
2010	1	0.074	1.2	11
2010	1	0.08	1.2	12
2010	1	0.076	1.2	10
2010	1	0.081	1.2	8
2010	1	0.085	1.2	5
2010	1	0.083	1.2	4
2010	1	0.085	1.2	4
2010	1	0.082	2	5
2010	1	0.082	2	10
2010	1	0.087	2	8
2010	1	0.079	2	6
2010	1	0.108	2	17
2010	1	0.09	2	17
2010	1	0.096	2	17
2010	1	0.09	2	17
2010	1	0.085	2	16
2010	1	0.088	2	16
2010	1	0.095	2	16
2010	1	0.081	2	16
2010	1	0.076	2	16
2010	1	0.11	2	16
2010	1	0.114	2	16
2010	1	0.098	2	16
2010	1	0.09	2	16
2010	1	0.091	2	15
2010	1	0.081	2	15
2010	1	0.069	2	15
2010	1	0.104	2	15
2010	1	0.09	2	15
2010	1	0.088	2	15
2010	1	0.081	2	15
2010	1	0.083	2	14
2010	1	0.074	2	14
2010	1	0.121	2	14
2010	1	0.101	2	14
2010	1	0.065	2	14
2010	1	0.111	2	13
2010	1	0.076	2	14
2010	1	0.081	2	14
2010	1	0.08	2	14
2010	1	0.087	2	13
2010	1	0.105	2	13
2010	1	0.102	2	13
2010	1	0.105	2	13
2010	1	0.084	2	13
2010	1	0.077	2	13
2010	1	0.089	2	13
2010	1	0.087	2	13
2010	1	0.099	2	13
2010	1	0.1	2	13
2010	1	0.07	2	13
2010	1	0.089	2	12
2010	1	0.091	2	12
2010	1	0.094	2	12
2010	1	0.096	2	12
2010	1	0.082	2	12
2010	1	0.087	2	11
2010	1	0.094	2	11
2010	1	0.079	2	11
2010	1	0.098	2	11
2010	1	0.086	2	11
2010	1	0.077	2	11
2010	1	0.1	2	11
2010	1	0.076	2	10
2010	1	0.08	2	10
2010	1	0.083	2	10
2010	1	0.077	2	9
2010	1	0.102	2	8
2010	1	0.075	2	8
2010	1	0.077	2	8
2010	1	0.076	2	7
2010	1	0.088	2	7
2010	1	0.086	2	7
2010	1	0.095	2	6
2010	1	0.08	2	6
2010	1	0.079	2	5
2010	1	0.093	2	8
2010	1	0.074	2	5
2010	1	0.111	3	17
2010	1	0.078	3	5
2010	1	0.103	3	17
2010	1	0.102	3	17
2010	1	0.09	3	17
2010	1	0.087	3	16
2010	1	0.062	3	16
2010	1	0.068	3	16
2010	1	0.077	3	15
2010	1	0.09	3	15
2010	1	0.118	3	15
2010	1	0.122	3	15
2010	1	0.08	3	15
2010	1	0.084	3	14
2010	1	0.094	3	14
2010	1	0.08	3	14
2010	1	0.091	3	14
2010	1	0.081	3	14
2010	1	0.066	3	14
2010	1	0.074	3	14
2010	1	0.084	3	13
2010	1	0.089	3	13
2010	1	0.076	3	13
2010	1	0.109	3	13
2010	1	0.092	3	13
2010	1	0.104	3	13
2010	1	0.104	3	12
2010	1	0.084	3	12
2010	1	0.074	3	12
2010	1	0.053	3	12
2010	1	0.086	3	12
2010	1	0.087	3	11
2010	1	0.087	3	11
2010	1	0.076	3	11
2010	1	0.094	3	13
2010	1	0.084	3	11
2010	1	0.081	3	10
2010	1	0.071	3	10
2010	1	0.09	3	10
2010	1	0.082	3	10
2010	1	0.087	3	10
2010	1	0.083	3	9
2010	1	0.092	3	9
2010	1	0.084	3	9
2010	1	0.08	3	9
2010	1	0.08	3	8
2010	1	0.088	3	8
2010	1	0.082	3	13
2010	1	0.096	3	7
2010	1	0.082	3	6
2010	1	0.084	3	8
2010	1	0.087	3	5
2010	1	0.061	3	5
2010	1	0.066	3	5
2010	1	0.093	3	12
2010	1	0.081	3	17
2010	1	0.107	3	14
2010	1	0.09	3	4
2010	1	0.076	3	4
2010	1	0.072	3	4
2010	1	0.091	3	3
2010	1	0.071	3	11
2010	1	0.074	3	16
2010	1	0.103	3	14
2010	1	0.103	3	14
2010	1	0.065	3	15
2010	1	0.1	3	4
2010	1	0.098	4	16
2010	1	0.099	4	15
2010	1	0.096	4	15
2010	1	0.086	4	15
2010	1	0.072	4	14
2010	1	0.082	4	13
2010	1	0.082	4	13
2010	1	0.083	4	12
2010	1	0.077	4	9
2010	1	0.072	4	9
2010	1	0.071	4	11
2010	1	0.07	4	8
2010	1	0.072	4	8
2010	1	0.076	4	11
2010	1	0.079	4	6
2010	1	0.086	4	4
2010	1	0.068	5	14
2010	1	0.085	5	9
2010	1	0.081	5	8
2010	1	0.117	5	16
2010	1	0.063	6	17
2010	1	0.095	6	17
2010	1	0.078	6	13
2010	1	0.081	6	13
2010	1	0.083	6	12
2010	1	0.091	6	12
2010	1	0.071	6	10
2010	1	0.073	6	9
2010	1	0.101	6	8
2010	1	0.063	6	7
2010	1	0.077	6	7
2010	1	0.082	6	6
2010	1	0.091	6	6
2010	1	0.072	6	6
2010	1	0.091	6	11
2010	1	0.087	6	6
2010	1	0.08	6	4
2010	1	0.096	6	17
2010	1	0.089	6	1
2010	1	0.12	7	16
2010	1	0.08	7	17
2010	1	0.084	7	17
2010	1	0.118	7	17
2010	1	0.082	7	17
2010	1	0.102	7	15
2010	1	0.089	7	13
2010	1	0.107	7	13
2010	1	0.107	7	11
2010	1	0.092	7	11
2010	1	0.086	7	11
2010	1	0.09	7	10
2010	1	0.077	7	10
2010	1	0.081	7	8
2010	1	0.083	7	7
2010	1	0.077	7	7
2010	1	0.089	7	5
2010	1	0.092	7	8
2010	1	0.095	7	3
2010	1	0.089	7	6
2011	1	0.082	1	15
2011	1	0.062	1.1	17
2011	1	0.058	1.1	15
2011	1	0.082	1.1	11
2011	1	0.115	1.1	10
2011	1	0.065	1.1	16
2011	1	0.066	1.2	13
2011	1	0.081	1.2	12
2011	1	0.071	1.2	11
2011	1	0.083	1.2	10
2011	1	0.082	1.2	4
2011	1	0.087	1.2	1
2011	1	0.048	2	17
2011	1	0.078	2	17
2011	1	0.073	2	17
2011	1	0.146	2	16
2011	1	0.063	2	15
2011	1	0.071	2	13
2011	1	0.077	2	13
2011	1	0.085	2	8
2011	1	0.08	2	8
2011	1	0.092	2	8
2011	1	0.074	2	15
2011	1	0.146	2	16
2011	1	0.103	3	15
2011	1	0.09	3	15
2011	1	0.102	3	14
2011	1	0.125	3	14
2011	1	0.126	3	14
2011	1	0.049	3	14
2011	1	0.088	3	13
2011	1	0.084	3	13
2011	1	0.087	3	12
2011	1	0.075	3	12
2011	1	0.108	3	11
2011	1	0.112	3	11
2011	1	0.075	3	15
2011	1	0.102	3	6
2011	1	0.099	3	4
2011	1	0.077	3	4
2011	1	0.095	3	3
2011	1	0.1	3	3
2011	1	0.075	3	14
2011	1	0.099	3	12
2011	1	0.086	4	15
2011	1	0.085	4	10
2011	1	0.073	4	8
2011	1	0.085	5	13
2011	1	0.074	6	14
2011	1	0.075	6	11
2011	1	0.106	7	12
2011	1	0.08	7	17
2011	1	0.124	7	16
2011	1	0.106	7	12
2011	1	0.083	7	1
2011	1	0.076	7	11
2011	1	0.114	7	12
2011	1	0.083	1.1	17
2011	1	0.079	1.1	12
2011	1	0.096	1.1	17
2011	1	0.084	1.1	17
2011	1	0.091	1.1	17
2011	1	0.074	1.1	17
2011	1	0.099	1.1	17
2011	1	0.089	1.1	16
2011	1	0.074	1.1	16
2011	1	0.077	1.1	16
2011	1	0.107	1.1	15
2011	1	0.092	1.1	15
2011	1	0.084	1.1	15
2011	1	0.11	1.1	14
2011	1	0.096	1.1	14
2011	1	0.055	1.1	14
2011	1	0.088	1.1	14
2011	1	0.101	1.1	14
2011	1	0.112	1.1	14
2011	1	0.077	1.1	14
2011	1	0.112	1.1	13
2011	1	0.115	1.1	13
2011	1	0.093	1.1	13
2011	1	0.076	1.1	13
2011	1	0.099	1.1	12
2011	1	0.094	1.1	12
2011	1	0.083	1.1	12
2011	1	0.096	1.1	12
2011	1	0.081	1.1	11
2011	1	0.096	1.1	11
2011	1	0.075	1.1	9
2011	1	0.087	1.1	9
2011	1	0.085	1.1	8
2011	1	0.09	1.1	16
2011	1	0.09	1.1	6
2011	1	0.076	1.1	11
2011	1	0.087	1.1	6
2011	1	0.074	1.1	12
2011	1	0.086	1.1	6
2011	1	0.133	1.1	17
2011	1	0.107	1.1	16
2011	1	0.103	1.1	4
2011	1	0.058	1.2	17
2011	1	0.134	1.2	17
2011	1	0.095	1.2	17
2011	1	0.119	1.2	17
2011	1	0.08	1.2	16
2011	1	0.088	1.2	17
2011	1	0.109	1.2	16
2011	1	0.1	1.2	16
2011	1	0.105	1.2	16
2011	1	0.087	1.2	16
2011	1	0.102	1.2	15
2011	1	0.077	1.2	15
2011	1	0.088	1.2	15
2011	1	0.063	1.2	15
2011	1	0.089	1.2	14
2011	1	0.086	1.2	13
2011	1	0.106	1.2	13
2011	1	0.098	1.2	13
2011	1	0.081	1.2	13
2011	1	0.089	1.2	9
2011	1	0.091	1.2	6
2011	1	0.086	1.2	5
2011	1	0.086	2	9
2011	1	0.083	2	6
2011	1	0.088	2	17
2011	1	0.085	2	17
2011	1	0.065	2	17
2011	1	0.082	2	17
2011	1	0.09	2	17
2011	1	0.093	2	17
2011	1	0.081	2	16
2011	1	0.083	2	16
2011	1	0.086	2	16
2011	1	0.136	2	16
2011	1	0.107	2	16
2011	1	0.097	2	16
2011	1	0.076	2	15
2011	1	0.093	2	15
2011	1	0.09	2	15
2011	1	0.11	2	14
2011	1	0.08	2	15
2011	1	0.08	2	14
2011	1	0.074	2	15
2011	1	0.104	2	15
2011	1	0.099	2	14
2011	1	0.082	2	14
2011	1	0.087	2	14
2011	1	0.105	2	14
2011	1	0.083	2	14
2011	1	0.077	2	14
2011	1	0.073	2	14
2011	1	0.1	2	13
2011	1	0.102	2	13
2011	1	0.081	2	13
2011	1	0.081	2	12
2011	1	0.105	2	12
2011	1	0.083	2	12
2011	1	0.099	2	12
2011	1	0.102	2	12
2011	1	0.085	2	12
2011	1	0.09	2	12
2011	1	0.068	2	12
2011	1	0.086	2	11
2011	1	0.093	2	11
2011	1	0.093	2	11
2011	1	0.085	2	11
2011	1	0.092	2	11
2011	1	0.076	2	14
2011	1	0.068	2	9
2011	1	0.082	2	10
2011	1	0.078	2	10
2011	1	0.081	2	13
2011	1	0.078	2	10
2011	1	0.097	2	9
2011	1	0.074	2	9
2011	1	0.073	2	9
2011	1	0.075	2	8
2011	1	0.072	2	8
2011	1	0.093	2	8
2011	1	0.111	2	7
2011	1	0.083	2	6
2011	1	0.072	2	6
2011	1	0.102	5	17
2011	1	0.08	3	6
2011	1	0.08	3	17
2011	1	0.085	3	17
2011	1	0.095	3	16
2011	1	0.094	3	16
2011	1	0.111	3	16
2011	1	0.112	3	16
2011	1	0.105	3	17
2011	1	0.11	3	16
2011	1	0.12	3	16
2011	1	0.122	3	16
2011	1	0.088	3	16
2011	1	0.093	3	15
2011	1	0.103	3	15
2011	1	0.09	3	15
2011	1	0.071	3	15
2011	1	0.083	3	14
2011	1	0.123	3	14
2011	1	0.118	3	14
2011	1	0.086	3	14
2011	1	0.101	3	14
2011	1	0.076	3	14
2011	1	0.089	3	14
2011	1	0.122	3	14
2011	1	0.086	3	14
2011	1	0.088	3	14
2011	1	0.119	3	14
2011	1	0.128	3	13
2011	1	0.101	3	14
2011	1	0.097	3	13
2011	1	0.086	3	13
2011	1	0.091	3	13
2011	1	0.097	3	13
2011	1	0.083	3	13
2011	1	0.102	3	13
2011	1	0.098	3	13
2011	1	0.067	3	13
2011	1	0.107	3	12
2011	1	0.072	3	12
2011	1	0.084	3	12
2011	1	0.103	3	14
2011	1	0.095	3	11
2011	1	0.087	3	11
2011	1	0.088	3	11
2011	1	0.088	3	11
2011	1	0.09	3	11
2011	1	0.091	3	10
2011	1	0.088	3	10
2011	1	0.081	3	10
2011	1	0.095	3	9
2011	1	0.084	3	12
2011	1	0.085	3	13
2011	1	0.093	3	8
2011	1	0.087	3	7
2011	1	0.086	3	9
2011	1	0.08	3	7
2011	1	0.09	3	13
2011	1	0.09	3	5
2011	1	0.096	3	5
2011	1	0.076	3	5
2011	1	0.073	3	5
2011	1	0.106	3	4
2011	1	0.08	3	13
2011	1	0.087	3	15
2011	1	0.089	3	3
2011	1	0.071	3	16
2011	1	0.075	4	16
2011	1	0.082	4	15
2011	1	0.079	4	14
2011	1	0.094	4	13
2011	1	0.063	4	12
2011	1	0.083	4	11
2011	1	0.063	4	11
2011	1	0.078	4	10
2011	1	0.076	4	10
2011	1	0.073	4	12
2011	1	0.076	4	10
2011	1	0.071	4	9
2011	1	0.091	4	12
2011	1	0.076	4	7
2011	1	0.087	5	16
2011	1	0.082	5	15
2011	1	0.083	5	9
2011	1	0.076	1.1	7
2011	1	0.08	1.1	7
2011	1	0.086	6	16
2011	1	0.085	6	15
2011	1	0.088	6	15
2011	1	0.08	6	14
2011	1	0.091	6	14
2011	1	0.081	6	13
2011	1	0.075	6	11
2011	1	0.086	6	10
2011	1	0.098	6	9
2011	1	0.061	6	8
2011	1	0.082	6	8
2011	1	0.077	6	8
2011	1	0.078	6	7
2011	1	0.063	6	5
2011	1	0.086	6	3
2011	1	0.076	6	2
2011	1	0.123	7	17
2011	1	0.102	7	16
2011	1	0.091	7	16
2011	1	0.105	7	14
2011	1	0.095	7	14
2011	1	0.109	7	14
2011	1	0.097	7	14
2011	1	0.104	7	12
2011	1	0.114	7	12
2011	1	0.089	7	11
2011	1	0.091	7	9
2011	1	0.081	7	8
2011	1	0.096	7	17
2011	1	0.092	7	8
2012	1	0.065	1.1	16
2012	1	0.079	1.1	16
2012	1	0.07	1.1	15
2012	1	0.101	1.1	13
2012	1	0.096	1.1	13
2012	1	0.057	1.1	12
2012	1	0.06	1.1	13
2012	1	0.084	1.1	12
2012	1	0.089	1.1	9
2012	1	0.101	1.1	12
2012	1	0.075	1.1	8
2012	1	0.065	1.1	11
2012	1	0.073	1.1	11
2012	1	0.134	1.1	2
2012	1	0.101	1.2	13
2012	1	0.066	1.2	12
2012	1	0.092	1.2	7
2012	1	0.082	1.2	5
2012	1	0.079	2	10
2012	1	0.085	2	6
2012	1	0.07	2	17
2012	1	0.07	2	17
2012	1	0.135	2	15
2012	1	0.092	2	14
2012	1	0.074	2	10
2012	1	0.069	2	10
2012	1	0.125	2	9
2012	1	0.085	2	9
2012	1	0.096	2	9
2012	1	0.084	2	6
2012	1	0.084	2	16
2012	1	0.084	3	17
2012	1	0.092	3	16
2012	1	0.094	3	15
2012	1	0.081	3	15
2012	1	0.118	3	15
2012	1	0.073	3	15
2012	1	0.1	3	15
2012	1	0.05	3	15
2012	1	0.089	3	14
2012	1	0.065	3	14
2012	1	0.149	3	14
2012	1	0.071	3	13
2012	1	0.078	3	13
2012	1	0.083	3	12
2012	1	0.084	3	12
2012	1	0.081	3	10
2012	1	0.125	3	16
2012	1	0.093	3	9
2012	1	0.095	3	16
2012	1	0.092	3	7
2012	1	0.095	3	7
2012	1	0.075	3	7
2012	1	0.103	3	6
2012	1	0.086	3	5
2012	1	0.085	3	5
2012	1	0.095	3	4
2012	1	0.07	3	13
2012	1	0.075	3	13
2012	1	0.108	4	13
2012	1	0.104	4	12
2012	1	0.08	4	11
2012	1	0.095	4	4
2012	1	0.085	5	14
2012	1	0.104	5	7
2012	1	0.062	6	15
2012	1	0.089	6	13
2012	1	0.063	6	11
2012	1	0.148	6	11
2012	1	0.086	6	11
2012	1	0.098	6	3
2012	1	0.074	6	14
2012	1	0.077	6	12
2012	1	0.106	7	17
2012	1	0.071	7	15
2012	1	0.164	7	12
2012	1	0.078	7	10
2012	1	0.12	7	2
2012	1	0.087	7	12
2012	1	0.095	7	13
2012	1	0.09	1.1	17
2012	1	0.087	1.1	17
2012	1	0.105	1.1	17
2012	1	0.092	1.1	16
2012	1	0.081	1.1	15
2012	1	0.097	1.1	15
2012	1	0.094	1.1	15
2012	1	0.093	1.1	15
2012	1	0.105	1.1	15
2012	1	0.109	1.1	15
2012	1	0.097	1.1	15
2012	1	0.128	1.1	15
2012	1	0.102	1.1	14
2012	1	0.08	1.1	14
2012	1	0.071	1.1	14
2012	1	0.098	1.1	13
2012	1	0.084	1.1	13
2012	1	0.085	1.1	12
2012	1	0.077	1.1	11
2012	1	0.103	1.1	11
2012	1	0.082	1.1	10
2012	1	0.087	1.1	9
2012	1	0.089	1.1	7
2012	1	0.088	1.1	12
2012	1	0.086	1.1	7
2012	1	0.074	1.1	16
2012	1	0.076	1.1	16
2012	1	0.087	1.1	16
2012	1	0.088	1.1	14
2012	1	0.072	1.1	13
2012	1	0.078	1.1	10
2012	1	0.075	1.1	7
2012	1	0.051	1.2	16
2012	1	0.083	1.2	17
2012	1	0.098	1.2	17
2012	1	0.095	1.2	17
2012	1	0.076	1.2	17
2012	1	0.096	1.2	16
2012	1	0.061	1.2	16
2012	1	0.088	1.2	14
2012	1	0.097	1.2	14
2012	1	0.102	1.2	14
2012	1	0.093	1.2	14
2012	1	0.078	1.2	10
2012	1	0.075	1.2	7
2012	1	0.089	1.2	6
2012	1	0.09	2	5
2012	1	0.09	2	12
2012	1	0.076	2	7
2012	1	0.071	2	8
2012	1	0.077	2	5
2012	1	0.078	2	17
2012	1	0.069	2	17
2012	1	0.115	2	17
2012	1	0.096	2	17
2012	1	0.109	2	17
2012	1	0.077	2	16
2012	1	0.067	2	16
2012	1	0.079	2	16
2012	1	0.069	2	16
2012	1	0.081	2	16
2012	1	0.098	2	15
2012	1	0.087	2	15
2012	1	0.093	2	15
2012	1	0.087	2	15
2012	1	0.087	2	15
2012	1	0.073	2	15
2012	1	0.105	2	14
2012	1	0.079	2	14
2012	1	0.076	2	13
2012	1	0.072	2	13
2012	1	0.091	2	13
2012	1	0.076	2	13
2012	1	0.092	2	13
2012	1	0.076	2	13
2012	1	0.094	2	12
2012	1	0.08	2	12
2012	1	0.081	2	12
2012	1	0.075	2	12
2012	1	0.075	2	15
2012	1	0.081	2	11
2012	1	0.076	2	9
2012	1	0.087	2	12
2012	1	0.088	2	11
2012	1	0.094	2	14
2012	1	0.069	2	11
2012	1	0.099	2	10
2012	1	0.077	2	10
2012	1	0.074	2	10
2012	1	0.086	2	9
2012	1	0.069	2	9
2012	1	0.086	2	8
2012	1	0.089	2	7
2012	1	0.071	2	7
2012	1	0.089	2	14
2012	1	0.071	2	7
2012	1	0.057	3	7
2012	1	0.088	2	17
2012	1	0.117	2	15
2012	1	0.128	3	17
2012	1	0.097	3	17
2012	1	0.081	3	16
2012	1	0.082	3	16
2012	1	0.115	3	16
2012	1	0.102	3	16
2012	1	0.078	3	16
2012	1	0.083	3	15
2012	1	0.118	3	15
2012	1	0.088	3	15
2012	1	0.086	3	15
2012	1	0.092	3	15
2012	1	0.105	3	15
2012	1	0.099	3	15
2012	1	0.088	3	15
2012	1	0.107	3	15
2012	1	0.108	3	14
2012	1	0.106	3	14
2012	1	0.085	3	14
2012	1	0.057	3	14
2012	1	0.096	3	14
2012	1	0.108	3	14
2012	1	0.114	3	14
2012	1	0.07	3	13
2012	1	0.074	3	13
2012	1	0.104	3	15
2012	1	0.088	3	13
2012	1	0.094	3	12
2012	1	0.11	3	12
2012	1	0.098	3	12
2012	1	0.091	3	12
2012	1	0.084	3	12
2012	1	0.085	3	12
2012	1	0.079	3	11
2012	1	0.097	3	11
2012	1	0.1	3	11
2012	1	0.09	3	11
2012	1	0.083	3	11
2012	1	0.077	3	11
2012	1	0.083	3	10
2012	1	0.095	3	10
2012	1	0.084	3	13
2012	1	0.112	3	9
2012	1	0.086	3	9
2012	1	0.078	3	9
2012	1	0.078	3	8
2012	1	0.092	3	7
2012	1	0.08	3	7
2012	1	0.096	3	14
2012	1	0.084	3	6
2012	1	0.082	3	6
2012	1	0.114	3	5
2012	1	0.083	3	13
2012	1	0.081	3	16
2012	1	0.122	4	17
2012	1	0.079	4	16
2012	1	0.086	4	15
2012	1	0.096	4	14
2012	1	0.063	4	13
2012	1	0.079	4	12
2012	1	0.076	4	11
2012	1	0.07	4	11
2012	1	0.087	4	13
2012	1	0.071	4	11
2012	1	0.069	4	10
2012	1	0.085	4	8
2012	1	0.085	4	6
2012	1	0.108	4	16
2012	1	0.077	5	17
2012	1	0.078	5	16
2012	1	0.075	5	11
2012	1	0.088	5	10
2012	1	0.092	5	10
2012	1	0.09	6	17
2012	1	0.092	6	15
2012	1	0.09	6	15
2012	1	0.08	6	14
2012	1	0.075	6	12
2012	1	0.104	6	10
2012	1	0.114	6	10
2012	1	0.094	6	10
2012	1	0.071	6	9
2012	1	0.089	6	9
2012	1	0.079	6	9
2012	1	0.087	6	8
2012	1	0.091	6	8
2012	1	0.103	6	13
2012	1	0.11	6	13
2012	1	0.068	6	8
2012	1	0.078	6	10
2012	1	0.071	6	6
2012	1	0.079	6	4
2012	1	0.083	6	4
2012	1	0.079	6	3
2012	1	0.108	7	17
2012	1	0.097	7	15
2012	1	0.102	7	15
2012	1	0.096	7	15
2012	1	0.098	7	15
2012	1	0.092	7	13
2012	1	0.086	7	13
2012	1	0.083	7	12
2012	1	0.095	7	10
2012	1	0.077	7	10
2012	1	0.087	7	10
2012	1	0.049	7	6
2012	1	0.095	7	5
2012	1	0.106	7	5
2012	1	0.094	7	8
2013	1	0.072	1	17
2013	1	0.088	1.1	16
2013	1	0.09199	1.1	14
2013	1	0.093	1.1	14
2013	1	0.069	1.1	14
2013	1	0.07	1.1	14
2013	1	0.07299	1.1	13
2013	1	0.068	1.1	13
2013	1	0.078	1.1	12
2013	1	0.07599	1.1	10
2013	1	0.08	1.1	10
2013	1	0.09099	1.1	13
2013	1	0.06	1.1	9
2013	1	0.07699	1.1	8
2013	1	0.09199	1.1	7
2013	1	0.08199	1.1	3
2013	1	0.084	1.1	3
2013	1	0.072	1.1	15
2013	1	0.105	1.1	13
2013	1	0.121	1.2	16
2013	1	0.126	1.2	14
2013	1	0.128	1.2	14
2013	1	0.084	1.2	13
2013	1	0.153	1.2	11
2013	1	0.09699	1.2	8
2013	1	0.08	1.2	8
2013	1	0.065	1.2	12
2013	1	0.083	1.2	4
2013	1	0.083	1.2	4
2013	1	0.07599	1.2	4
2013	1	0.079	2	15
2013	1	0.068	2	17
2013	1	0.06	2	16
2013	1	0.081	2	15
2013	1	0.068	2	15
2013	1	0.07099	2	15
2013	1	0.108	2	14
2013	1	0.089	2	14
2013	1	0.054	2	14
2013	1	0.08	2	12
2013	1	0.078	2	11
2013	1	0.093	2	10
2013	1	0.084	2	10
2013	1	0.078	2	10
2013	1	0.081	2	10
2013	1	0.084	2	8
2013	1	0.07499	2	7
2013	1	0.154	2	7
2013	1	0.084	2	6
2013	1	0.07499	2	17
2013	1	0.068	2	6
2013	1	0.079	2	5
2013	1	0.08699	2	12
2013	1	0.08199	2	3
2013	1	0.074	2	12
2013	1	0.1	2	15
2013	1	0.11	2	4
2013	1	0.07699	2	15
2013	1	0.085995	3	17
2013	1	0.09	3	17
2013	1	0.135	3	16
2013	1	0.099	3	16
2013	1	0.078	3	16
2013	1	0.094	3	16
2013	1	0.143	3	16
2013	1	0.095	3	16
2013	1	0.08	3	16
2013	1	0.122	3	16
2013	1	0.052	3	16
2013	1	0.082	3	15
2013	1	0.133	3	15
2013	1	0.091	3	14
2013	1	0.093	3	14
2013	1	0.064	3	13
2013	1	0.085	3	13
2013	1	0.09	3	13
2013	1	0.087	3	13
2013	1	0.084	3	13
2013	1	0.061	3	11
2013	1	0.11	3	10
2013	1	0.086	3	10
2013	1	0.108	3	13
2013	1	0.128	3	17
2013	1	0.093	3	10
2013	1	0.084	3	13
2013	1	0.092	3	8
2013	1	0.072	3	8
2013	1	0.086	3	6
2013	1	0.08	3	6
2013	1	0.082	3	5
2013	1	0.088	3	7
2013	1	0.086	3	10
2013	1	0.09099	3	14
2013	1	0.096	3	8
2013	1	0.1	3	8
2013	1	0.106	3	16
2013	1	0.074	4	17
2013	1	0.083	4	13
2013	1	0.068	4	12
2013	1	0.088	4	12
2013	1	0.07599	4	11
2013	1	0.07599	4	6
2013	1	0.094	4	5
2013	1	0.084	4	10
2013	1	0.084	5	15
2013	1	0.081	5	8
2013	1	0.072	5	3
2013	1	0.09	5	3
2013	1	0.083	6	17
2013	1	0.085	6	13
2013	1	0.052	6	12
2013	1	0.07	6	12
2013	1	0.09	6	12
2013	1	0.082	6	11
2013	1	0.073	6	4
2013	1	0.088	6	3
2013	1	0.075	6	15
2013	1	0.078	6	13
2013	1	0.082	6	4
2013	1	0.064	7	16
2013	1	0.067	7	13
2013	1	0.103	7	11
2013	1	0.111	7	11
2013	1	0.065	1.1	14
2013	1	0.113	1.1	17
2013	1	0.088	1.1	17
2013	1	0.098	1.1	16
2013	1	0.094	1.1	15
2013	1	0.099	1.1	14
2013	1	0.078	1.1	12
2013	1	0.115	1.1	12
2013	1	0.095	1.1	10
2013	1	0.07499	1.1	8
2013	1	0.088	1.1	13
2013	1	0.07	1.1	14
2013	1	0.081	1.1	17
2013	1	0.07	1.1	14
2013	1	0.098	1.2	17
2013	1	0.08599	1.2	17
2013	1	0.057	1.2	17
2013	1	0.08699	1.2	15
2013	1	0.106	1.2	15
2013	1	0.09199	1.2	15
2013	1	0.079	1.2	15
2013	1	0.078	1.2	11
2013	1	0.08	1.2	8
2013	1	0.08	1.2	7
2013	1	0.078	2	6
2013	1	0.07099	2	17
2013	1	0.09199	2	17
2013	1	0.07099	2	17
2013	1	0.08599	2	16
2013	1	0.093	2	16
2013	1	0.089	2	16
2013	1	0.078	2	16
2013	1	0.08599	2	15
2013	1	0.108	2	15
2013	1	0.074	2	15
2013	1	0.088	2	14
2013	1	0.085	2	14
2013	1	0.1	2	14
2013	1	0.05599	2	14
2013	1	0.07099	2	14
2013	1	0.08	2	13
2013	1	0.069	2	13
2013	1	0.07099	2	13
2013	1	0.078	2	13
2013	1	0.08	2	16
2013	1	0.085	2	12
2013	1	0.07499	2	13
2013	1	0.107	2	12
2013	1	0.09099	2	15
2013	1	0.09	2	12
2013	1	0.094	2	12
2013	1	0.072	2	11
2013	1	0.067	2	11
2013	1	0.081	2	10
2013	1	0.07599	2	10
2013	1	0.09199	2	10
2013	1	0.098	2	9
2013	1	0.09199	2	9
2013	1	0.07499	2	8
2013	1	0.099	2	8
2013	1	0.07299	2	8
2013	1	0.07699	2	8
2013	1	0.089	3	17
2013	1	0.094	3	17
2013	1	0.092	3	17
2013	1	0.105	3	17
2013	1	0.086	3	16
2013	1	0.119	3	16
2013	1	0.094	3	16
2013	1	0.106	3	16
2013	1	0.082	3	16
2013	1	0.108	3	16
2013	1	0.116	3	16
2013	1	0.083	3	16
2013	1	0.114	3	16
2013	1	0.085	3	15
2013	1	0.097	3	15
2013	1	0.096	3	15
2013	1	0.086	3	15
2013	1	0.087	3	15
2013	1	0.061	3	15
2013	1	0.092	3	15
2013	1	0.101	3	15
2013	1	0.101	3	14
2013	1	0.096	3	14
2013	1	0.084	3	14
2013	1	0.099	3	14
2013	1	0.134	3	13
2013	1	0.098	3	13
2013	1	0.085	3	13
2013	1	0.08	3	13
2013	1	0.109	3	12
2013	1	0.083	3	12
2013	1	0.082	3	12
2013	1	0.091	3	12
2013	1	0.084	3	11
2013	1	0.093	3	10
2013	1	0.084	3	10
2013	1	0.091	3	9
2013	1	0.086	3	8
2013	1	0.073	3	8
2013	1	0.095	3	16
2013	1	0.082	3	7
2013	1	0.083	3	7
2013	1	0.075	3	7
2013	1	0.095	3	6
2013	1	0.081	3	15
2013	1	0.093	3	17
2013	1	0.079	4	17
2013	1	0.099	4	16
2013	1	0.09699	4	16
2013	1	0.113	4	15
2013	1	0.07699	4	14
2013	1	0.063	4	14
2013	1	0.083	4	13
2013	1	0.069	4	12
2013	1	0.08	4	12
2013	1	0.085	4	14
2013	1	0.07499	4	12
2013	1	0.072	4	11
2013	1	0.113	4	14
2013	1	0.07099	4	10
2013	1	0.078	4	9
2013	1	0.064	4	7
2013	1	0.07299	5	17
2013	1	0.07299	5	17
2013	1	0.08599	5	12
2013	1	0.09199	5	11
2013	1	0.09	6	16
2013	1	0.087	6	16
2013	1	0.096	6	16
2013	1	0.085	6	13
2013	1	0.096	6	12
2013	1	0.088	6	11
2013	1	0.08	6	11
2013	1	0.068	6	10
2013	1	0.08	6	10
2013	1	0.071	6	9
2013	1	0.086	6	9
2013	1	0.112	6	14
2013	1	0.08	6	9
2013	1	0.069	6	7
2013	1	0.073	6	5
2013	1	0.08	6	5
2013	1	0.09699	7	17
2013	1	0.083	7	16
2013	1	0.095	7	14
2013	1	0.098	7	13
2013	1	0.08	7	13
2013	1	0.084	7	10
2013	1	0.083	7	10
2013	1	0.09	7	11
2014	1	0.108	1.1	17
2014	1	0.06	1.1	16
2014	1	0.074	1.1	15
2014	1	0.078	1.1	15
2014	1	0.081	1.1	15
2014	1	0.066	1.1	15
2014	1	0.061	1.1	14
2014	1	0.072	1.1	13
2014	1	0.069	1.1	12
2014	1	0.078	1.1	12
2014	1	0.08	1.1	12
2014	1	0.079	1.1	11
2014	1	0.087	1.1	11
2014	1	0.105	1.1	14
2014	1	0.064	1.1	10
2014	1	0.087	1.1	10
2014	1	0.07	1.1	9
2014	1	0.08	1.1	9
2014	1	0.093	1.1	8
2014	1	0.077	1.1	6
2014	1	0.084	1.1	6
2014	1	0.079	1.1	5
2014	1	0.078	1.1	3
2014	1	0.08	1.1	16
2014	1	0.104	1.1	14
2014	1	0.088	1.1	14
2014	1	0.128	1.2	15
2014	1	0.086	1.2	14
2014	1	0.068	1.2	14
2014	1	0.081	1.2	13
2014	1	0.087	1.2	13
2014	1	0.082	1.2	11
2014	1	0.091	1.2	11
2014	1	0.094	1.2	9
2014	1	0.093	1.2	9
2014	1	0.098	1.2	9
2014	1	0.073	1.2	8
2014	1	0.079	1.2	8
2014	1	0.122	1.2	13
2014	1	0.085	1.2	7
2014	1	0.101	1.2	16
2014	1	0.092	1.2	5
2014	1	0.094	1.2	5
2014	1	0.08	1.2	5
2014	1	0.059	2	17
2014	1	0.089	2	16
2014	1	0.089	2	16
2014	1	0.083	2	15
2014	1	0.093	2	15
2014	1	0.074	2	15
2014	1	0.085	2	15
2014	1	0.057	2	13
2014	1	0.066	2	12
2014	1	0.079	2	12
2014	1	0.067	2	12
2014	1	0.069	2	12
2014	1	0.094	2	11
2014	1	0.074	2	11
2014	1	0.085	2	11
2014	1	0.072	2	11
2014	1	0.081	2	11
2014	1	0.08	2	11
2014	1	0.07	2	10
2014	1	0.096	2	10
2014	1	0.081	2	8
2014	1	0.082	2	8
2014	1	0.087	2	8
2014	1	0.08	2	8
2014	1	0.075	2	6
2014	1	0.082	2	4
2014	1	0.072	2	13
2014	1	0.08	2	16
2014	1	0.106	2	17
2014	1	0.084	2	16
2014	1	0.077	2	3
2014	1	0.095	2	5
2014	1	0.074	2	16
2014	1	0.096	3	17
2014	1	0.126	3	17
2014	1	0.13	3	17
2014	1	0.078	3	17
2014	1	0.129	3	17
2014	1	0.051	3	17
2014	1	0.044	3	16
2014	1	0.13	3	16
2014	1	0.052	3	16
2014	1	0.062	3	16
2014	1	0.099	3	15
2014	1	0.071	3	15
2014	1	0.061	3	14
2014	1	0.062	3	14
2014	1	0.094	3	14
2014	1	0.078	3	14
2014	1	0.077	3	14
2014	1	0.1	3	14
2014	1	0.08	3	14
2014	1	0.084	3	13
2014	1	0.099	3	11
2014	1	0.069	3	14
2014	1	0.092	3	11
2014	1	0.086	3	9
2014	1	0.105	3	9
2014	1	0.078	3	9
2014	1	0.093	3	7
2014	1	0.092	3	7
2014	1	0.068	3	7
2014	1	0.083	3	7
2014	1	0.087	3	6
2014	1	0.094	3	6
2014	1	0.086	3	7
2014	1	0.068	3	11
2014	1	0.085	3	9
2014	1	0.076	3	14
2014	1	0.09	4	15
2014	1	0.107	4	14
2014	1	0.073	4	13
2014	1	0.083	4	13
2014	1	0.073	4	12
2014	1	0.08	4	8
2014	1	0.097	4	6
2014	1	0.096	5	16
2014	1	0.148	5	14
2014	1	0.076	5	9
2014	1	0.091	5	4
2014	1	0.088	5	3
2014	1	0.082	6	14
2014	1	0.1	6	14
2014	1	0.065	6	14
2014	1	0.089	6	13
2014	1	0.115	6	13
2014	1	0.084	6	13
2014	1	0.068	6	13
2014	1	0.071	6	13
2014	1	0.082	6	12
2014	1	0.088	6	12
2014	1	0.071	6	9
2014	1	0.08	6	8
2014	1	0.083	6	17
2014	1	0.076	6	14
2014	1	0.083	6	5
2014	1	0.092	7	15
2014	1	0.088	7	13
2014	1	0.074	7	12
2014	1	0.081	7	12
2014	1	0.105	1.1	17
2014	1	0.087	1.1	17
2014	1	0.089	1.1	17
2014	1	0.082	1.1	17
2014	1	0.067	1.1	16
2014	1	0.07	1.1	16
2014	1	0.082	1.1	15
2014	1	0.093	1.1	15
2014	1	0.087	1.1	15
2014	1	0.121	1.1	15
2014	1	0.07	1.1	15
2014	1	0.093	1.1	14
2014	1	0.095	1.1	13
2014	1	0.076	1.1	12
2014	1	0.08	1.1	12
2014	1	0.093	1.1	11
2014	1	0.069	1.1	9
2014	1	0.086	1.1	14
2014	1	0.086	1.1	9
2014	1	0.071	1.1	15
2014	1	0.071	1.1	15
2014	1	0.086	1.1	9
2014	1	0.088	1.2	16
2014	1	0.068	1.1	15
2014	1	0.097	1.2	17
2014	1	0.09	1.2	16
2014	1	0.11	1.2	16
2014	1	0.087	1.2	16
2014	1	0.083	1.2	16
2014	1	0.065	1.2	14
2014	1	0.082	1.2	12
2014	1	0.08	1.2	9
2014	1	0.084	1.2	8
2014	1	0.077	2	7
2014	1	0.079	1.1	17
2014	1	0.108	2	17
2014	1	0.091	2	17
2014	1	0.081	2	17
2014	1	0.077	2	17
2014	1	0.075	2	17
2014	1	0.095	2	16
2014	1	0.086	2	15
2014	1	0.08	2	15
2014	1	0.098	2	15
2014	1	0.087	2	15
2014	1	0.072	2	15
2014	1	0.099	2	14
2014	1	0.08	2	14
2014	1	0.073	2	14
2014	1	0.078	2	14
2014	1	0.07	2	14
2014	1	0.079	2	17
2014	1	0.098	2	13
2014	1	0.1	2	16
2014	1	0.088	2	13
2014	1	0.109	2	13
2014	1	0.107	2	12
2014	1	0.075	2	12
2014	1	0.075	2	12
2014	1	0.093	2	12
2014	1	0.076	2	11
2014	1	0.081	2	11
2014	1	0.082	2	10
2014	1	0.083	2	10
2014	1	0.073	2	9
2014	1	0.096	2	9
2014	1	0.071	2	9
2014	1	0.086	2	16
2014	1	0.08	2	9
2014	1	0.084	2	17
2014	1	0.122	2	13
2014	1	0.08	2	9
2014	1	0.086	3	17
2014	1	0.106	3	17
2014	1	0.11	3	17
2014	1	0.127	3	17
2014	1	0.089	3	17
2014	1	0.125	3	17
2014	1	0.09	3	16
2014	1	0.099	3	16
2014	1	0.082	3	16
2014	1	0.085	3	16
2014	1	0.089	3	16
2014	1	0.09	3	16
2014	1	0.098	3	16
2014	1	0.098	3	15
2014	1	0.115	3	15
2014	1	0.088	3	15
2014	1	0.094	3	17
2014	1	0.079	3	15
2014	1	0.112	3	14
2014	1	0.086	3	14
2014	1	0.08	3	13
2014	1	0.094	3	13
2014	1	0.092	3	13
2014	1	0.095	3	12
2014	1	0.098	3	11
2014	1	0.091	3	11
2014	1	0.076	3	10
2014	1	0.09	3	8
2014	1	0.095	3	8
2014	1	0.072	3	7
2014	1	0.089	3	7
2014	1	0.095	3	14
2014	1	0.096	4	17
2014	1	0.098	4	17
2014	1	0.075	4	15
2014	1	0.061	4	15
2014	1	0.076	4	13
2014	1	0.088	4	13
2014	1	0.11	4	15
2014	1	0.137	4	15
2014	1	0.08	4	13
2014	1	0.077	4	12
2014	1	0.077	4	11
2014	1	0.096	5	13
2014	1	0.096	5	12
2014	1	0.083	1.1	10
2014	1	0.073	2	6
2014	1	0.088	6	17
2014	1	0.111	6	16
2014	1	0.099	6	12
2014	1	0.099	6	12
2014	1	0.069	6	11
2014	1	0.085	6	11
2014	1	0.082	6	11
2014	1	0.088	6	10
2014	1	0.097	6	15
2014	1	0.088	6	10
2014	1	0.086	6	12
2014	1	0.067	6	8
2014	1	0.081	6	6
2014	1	0.082	7	17
2014	1	0.105	7	16
2014	1	0.114	7	15
2014	1	0.078	7	14
2014	1	0.078	7	12
2008	2	0.048	1.1	16
2008	2	0.059	1.1	16
2008	2	0.104	1.1	15
2008	2	0.107	1.1	15
2008	2	0.14	1.1	17
2008	2	0.085	1.1	16
2008	2	0.111	2	16
2008	2	0.069	2	15
2008	2	0.073	2	15
2008	2	0.089	3	17
2008	2	0.055	6	15
2008	2	0.15	1.1	17
2008	2	0.075	1.1	16
2008	2	0.064	1.1	16
2008	2	0.095	1.1	16
2008	2	0.101	1.1	15
2008	2	0.111	1.1	15
2008	2	0.086	1.1	14
2008	2	0.106	1.1	14
2008	2	0.07	1.1	13
2008	2	0.063	1.1	13
2008	2	0.098	1.1	13
2008	2	0.098	1.1	12
2008	2	0.08	1.1	12
2008	2	0.107	1.1	12
2008	2	0.164	1.1	12
2008	2	0.097	1.1	12
2008	2	0.089	1.1	12
2008	2	0.098	1.1	12
2008	2	0.087	1.1	11
2008	2	0.062	1.1	11
2008	2	0.094	1.1	11
2008	2	0.09	1.1	11
2008	2	0.081	1.1	10
2008	2	0.062	1.1	10
2008	2	0.084	1.1	9
2008	2	0.078	1.1	10
2008	2	0.08	1.1	9
2008	2	0.088	1.1	9
2008	2	0.081	1.1	9
2008	2	0.093	1.1	9
2008	2	0.076	1.1	9
2008	2	0.078	1.1	13
2008	2	0.124	1.1	8
2008	2	0.12	1.1	8
2008	2	0.082	1.1	6
2008	2	0.085	1.1	6
2008	2	0.061	1.1	5
[truncated: 5,357 more rows]

## Sheet: Peds LDL-c data
Peds raw data
Year	Qtr	LDL	Zone	Age
2008	1	2.4	2	8			2008~2014 ZONE1.1 self comparison								proportion of LDL<2.6										median of LDL-c
2008	1	3.01	2	3			TIME	LDL<2.6 #	total #	%		year	1.1	1.2	2	3	4	5	6	7		year	1.1	1.2	2	3	4	5	6	7
2008	1	3.09	6	17			2008Q1	1	6	0.166667		2008Q1	0.166667	1	0.435897	0.608696	1	0.5	0.6	0.333333		2008Q1	2.725	2.16	2.87	2.19	2.475	2.79	2.09	3.08
2008	1	2.35	1.2	17			2008Q2	6	14	0.428571		2008Q2	0.428571	0.5	0.375	0.857143	0.8	0	0.833333	0		2008Q2	2.645	2.59	3.08	2.39	1.99	3.22	2.145	2.98
2008	1	2.81	7	17			2008Q3	5	9	0.555556		2008Q3	0.555556	0.25	0.352941	0.666667	1	0.5	0.5			2008Q3	2.21	3.205	3.095	2.105	1.745	2.255	2.41
2008	1	3.46	7	17			2008Q4	6	10	0.6		2008Q4	0.6	1	0.548387	0.777778	0.5	1	1	1		2008Q4	2.52	2.18	2.47	2.18	2.66	2.01	1.58	1.84
2008	1	2.87	2	17			2009Q1	10	17	0.588235		2009Q1	0.588235	0.333333	0.475	0.733333	0.5		1			2009Q1	2.56	2.94	2.83	2.41	2.38		2.14
2008	1	4.26	2	17			2009Q2	5	13	0.384615		2009Q2	0.384615	0.5	0.625	0.714286	0.166667	1	0.75	1		2009Q2	2.81	2.535	2.45	2.24	2.825	2.2	2.06	2.42
2008	1	3.35	7	17			2009Q3	11	14	0.785714		2009Q3	0.785714	0.4	0.555556	0.823529	1					2009Q3	2.065	2.65	2.47	2.17	2.205
2008	1	2.09	6	16			2009Q4	3	3	1		2009Q4	1	0.333333	0.487805	0.761905	0.666667	1	0.333333	1		2009Q4	2.36	2.89	2.6	2.26	2.48	2.09	2.74	2.26
2008	1	1.97	6	16			2010Q1	17	26	0.653846		2010Q1	0.653846	0.4	0.545455	0.826087	0.4	1	0.625	0.6		2010Q1	2.33	3.11	2.48	2.01	2.92	1.49	2.245	2.42
2008	1	1.88	3	16			2010Q2	4	6	0.666667		2010Q2	0.666667	0.608696	0.555556	0.785714	0.75	0	1	0.666667		2010Q2	2.4	2.53	2.52	2.27	2.37	3.215	1.72	2.09
2008	1	4.4	2	16			2010Q3	6	14	0.428571		2010Q3	0.428571	0.666667	0.625	0.7	0.666667	1	1	0		2010Q3	2.925	2.51	2.28	2.345	2.255	1.66	2.115	2.83
2008	1	1.89	6	16			2010Q4	6	7	0.857143		2010Q4	0.571429	0.2	0.65	0.75	0.25	1	1	0		2010Q4	2.58	2.88	2.475	2.11	3.425	2.05	1.91	2.92
2008	1	1.7	3	16			2011Q1	20	29	0.689655		2011Q1	0.689655	0.75	0.594595	0.8	1		1			2011Q1	2.25	2.215	2.44	2.18	1.97		2.19
2008	1	2.52	4	16			2011Q2	10	19	0.526316		2011Q2	0.526316	0.791667	0.75	0.75	0.666667	1	0.833333			2011Q2	2.35	2.315	2.2	2.255	2.12	2.56	1.705
2008	1	2.43	4	16			2011Q3	0	4	0		2011Q3	1	0.666667	0.727273	0.68			0.5	0		2011Q3	1.55	2.32	2.38	2.18			2.495	2.68
2008	1	2.37	2	15			2011Q4	7	14	0.5		2011Q4	0.5	0.333333	0.745098	0.727273	0.666667		1			2011Q4	2.66	2.97	2.26	2.16	2.24		2.16
2008	1	2.13	7	15			2012Q1	15	25	0.6		2012Q1	0.6	1	0.790698	0.888889	0		0.5	0.5		2012Q1	2.39	1.4	1.99	2.165	2.95		2.53	2.965
2008	1	2.76	6	15			2012Q2	13	16	0.8125		2012Q2	0.8125	0.681818	0.761905	0.666667	0.666667	1	0.571429			2012Q2	2.29	2.32	1.94	2.27	2.22	2.53	2.1
2008	1	3.12	2	15			2012Q3	6	12	0.5		2012Q3	0.5	0.833333	0.7	0.842105	1		0.769231			2012Q3	2.57	2.085	2.155	2.28	2.56		2.25
2008	1	1.41	2	15			2012Q4	12	16	0.75		2012Q4	0.75	0.666667	0.785714	0.727273	0.5	1	0.8			2012Q4	2.335	2.08	2.115	2.09	2.8	1.66	2.23
2008	1	0.9	2	15			2013Q1	9	13	0.692308		2013Q1	0.692308	0.714286	0.73913	0.666667	1	1	0.666667	1		2013Q1	2.42	1.97	2.125	2.36	2.25	1.955	2.16	2.25
2008	1	3.41	3	14			2013Q2	11	18	0.611111		2013Q2	0.611111	0.736842	0.8	0.666667	0.333333	1	0.9	1		2013Q2	2.35	2.35	1.96	2.11	2.85	2.455	1.88	2.315
2008	1	2.7	3	14			2013Q3	3	6	0.5		2013Q3	0.5	0.75	0.333333	0.75	0.5	0	0.75	1		2013Q3	2.555	2.185	2.63	1.94	3.66	3.39	1.835	2.31
2008	1	2.52	2	14			2013Q4	2	5	0.4		2013Q4	0.4	0.6	0.75	0.625	1	0.666667	0.666667	0		2013Q4	2.87	2.04	2.1	2.35	2.23	2.44	2.3	2.7
2008	1	2.61	1.1	14			2014Q1	20	30	0.666667		2014Q1	0.666667	1	0.727273	0.333333	1	1	0.666667	1		2014Q1	2.415	1.81	2.38	2.95	2.13	2.53	2.315	2.085
2008	1	4.26	2	14			2014Q2	9	12	0.75		2014Q2	0.75	0.652174	0.625	0.5	0.666667	1	0.909091	0.8		2014Q2	2.37	2.49	2.38	2.57	1.94	2.46	2.04	2.13
2008	1	3.16	2	14			2014Q3	4	10	0.4		2014Q3	0.4	1	0.6	0.666667	1	0	1			2014Q3	2.61	2.29	2.59	2.015	1.86	3.1	1.47
2008	1	2.3	2	14
2008	1	2.48	2	14											all zone LDL-c #
2008	1	1.89	3	13								year	1.1	1.2	2	3	4	5	6	7
2008	1	2.64	3	13								2008Q1	6	2	39	23	2	2	5	6
2008	1	3.61	3	13								2008Q2	14	24	24	14	5	2	6	1					<1.5	1.5~1.75	1.75~2.0	2.0~2.25	2.25~2.5	2.5~2.75	2.75~3	3~3.25	3.25~3.5	3.5~3.75	3.75~4	>4
2008	1	4.81	2	13								2008Q3	9	4	34	18	4	2	2	0				before	0.0232558	0.0116279	0.162791	0.209302	0.0813953	0.162791	0.104651	0.0813953	0.0697674	0.0581395	0.0116279	0.0283688
2008	1	2.01	5	13								2008Q4	10	2	31	18	6	1	2	1				after	0.0390071	0.070922	0.0921986	0.163121	0.212766	0.0992908	0.0992908	0.113475	0.0531915	0.0212766	0.0070922	0.0283688
2008	1	3.57	5	15								2009Q1	17	3	40	15	2	0	2	0
2008	1	2.17	1.1	13								2009Q2	13	24	32	14	6	1	4	1		Blank cells were due to no such pediatric testing for the particular zone in particular quarter.
2008	1	3.65	1.1	12								2009Q3	14	10	27	17	4	0	0	0
2008	1	1.4	3	13								2009Q4	3	6	41	21	6	1	3	2
2008	1	3.25	2	12								2010Q1	26	5	22	23	5	1	8	5
2008	1	2.45	2	12								2010Q2	6	23	36	14	4	2	3	3
2008	1	4.39	2	12								2010Q3	14	9	32	20	6	1	2	1
2008	1	5.34	2	11								2010Q4	7	5	20	24	4	2	1	1
2008	1	2.32	2	11								2011Q1	29	4	37	20	1	0	2	0
2008	1	2.77	3	11								2011Q2	19	24	12	24	3	1	6	0
2008	1	3.98	3	11								2011Q3	4	3	11	25	0	0	4	1
2008	1	1.09	2	11								2011Q4	14	3	51	22	3	0	1	0
2008	1	5	2	11								2012Q1	25	1	43	18	1	0	4	2
2008	1	2.22	2	11								2012Q2	16	22	21	24	3	1	7	0
2008	1	4.81	2	11								2012Q3	12	6	10	19	1	0	13	0
2008	1	1.44	2	11								2012Q4	16	3	70	11	4	1	5	0
2008	1	1.71	3	11								2013Q1	13	7	46	9	1	2	6	1
2008	1	1.81	3	11								2013Q2	18	19	15	9	3	2	10	2
2008	1	2.58	3	11								2013Q3	6	4	3	8	2	1	4	1
2008	1	1.51	3	10								2013Q4	5	5	16	8	2	3	9	1
2008	1	2.48	7	11								2014Q1	30	2	11	3	3	1	6	2
2008	1	1.97	1.2	10								2014Q2	12	23	8	4	3	1	11	5
2008	1	2.24	2	9								2014Q3	10	2	5	6	1	1	5	0
2008	1	2.71	2	9								all zone total #	368	245	737	431	85	29	131	36
2008	1	2.19	3	9
2008	1	3.14	2	9
2008	1	2.9	3	11
2008	1	3.16	2	9
2008	1	2.71	1.1	9
2008	1	3.31	2	9
2008	1	4.45	2	9
2008	1	2	2	9
2008	1	2.24	3	8
2008	1	3.12	2	8
2008	1	2.43	2	11
2008	1	1.6	2	7
2008	1	2.95	1.1	7
2008	1	3.25	2	16
2008	1	2.18	3	7
2008	1	3.21	2	6
2008	1	1.96	3	6
2008	1	2.82	2	6
2008	1	2.42	2	7
2008	1	3.26	3	4
2008	1	1.92	3	4
2008	1	1.63	3	4
2008	1	2.74	1.1	8
2008	1	4.39	7	5
2008	1	4.23	3	13
2009	1	3.22	2	9
2009	1	5.09	2	4
2009	1	1.49	2	17
2009	1	2.16	6	17
2009	1	4.66	2	17
2009	1	2.58	1.1	16
2009	1	1.36	2	16
2009	1	3.05	2	16
2009	1	2.88	3	15
2009	1	2.34	2	15
2009	1	4.5	2	16
2009	1	2.05	2	15
2009	1	1.39	2	15
2009	1	3.01	1.2	15
2009	1	1.86	2	15
2009	1	1.38	2	15
2009	1	2.7	1.1	15
2009	1	3.05	2	15
2009	1	3.03	1.1	15
2009	1	3.22	2	14
2009	1	4.5	2	14
2009	1	2.02	3	14
2009	1	3.33	2	14
2009	1	4.15	1.1	13
2009	1	2.83	2	14
2009	1	2.93	4	14
2009	1	3.07	2	13
2009	1	3.06	2	15
2009	1	1.74	1.1	13
2009	1	1.96	1.1	13
2009	1	4.41	2	13
2009	1	1.78	1.1	13
2009	1	2	1.2	13
2009	1	1.27	2	12
2009	1	2.55	1.1	13
2009	1	2.02	1.1	12
2009	1	1.83	4	12
2009	1	3.05	2	12
2009	1	3.08	3	12
2009	1	1.8	1.1	12
2009	1	2.5	2	12
2009	1	2.21	3	12
2009	1	3.02	3	12
2009	1	2.28	2	12
2009	1	2.42	2	11
2009	1	2.83	3	11
2009	1	2.41	3	11
2009	1	2.48	3	11
2009	1	1.64	2	11
2009	1	3.01	2	11
2009	1	1.99	1.1	10
2009	1	2.83	2	10
2009	1	2.81	1.1	10
2009	1	2.87	1.1	10
2009	1	1.45	3	10
2009	1	1.93	2	10
2009	1	2.18	3	9
2009	1	1.2	2	9
2009	1	3.13	1.1	8
2009	1	2.37	2	9
2009	1	3.03	2	8
2009	1	2.56	1.1	8
2009	1	2.34	2	8
2009	1	3.03	2	8
2009	1	3.07	2	11
2009	1	3.59	2	11
2009	1	2.56	3	8
2009	1	2.94	2	7
2009	1	2.05	3	7
2009	1	2.12	6	6
2009	1	1.38	2	6
2009	1	2.04	1.1	14
2009	1	2.46	2	4
2009	1	2.88	1.1	9
2009	1	1.68	3	16
2009	1	1.66	3	13
2009	1	1.41	2	11
2009	1	2.94	1.2	2
2009	1	2.46	3	16
2010	1	1.62	1.2	16
2010	1	1.36	2	8
2010	1	2.78	2	8
2010	1	3.22	1.2	17
2010	1	1.61	7	17
2010	1	2.09	7	17
2010	1	2.42	7	17
2010	1	2.95	7	17
2010	1	2.08	2	17
2010	1	3.26	2	16
2010	1	2.11	1.2	16
2010	1	2.3	2	16
2010	1	2.29	1.1	16
2010	1	2.62	2	16
2010	1	1.48	3	16
2010	1	3.17	2	16
2010	1	3.28	2	16
2010	1	2.88	3	16
2010	1	2.65	1.1	16
2010	1	1.42	3	16
2010	1	3.26	2	15
2010	1	1.92	3	15
2010	1	3.69	4	15
2010	1	3.77	3	15
2010	1	5.2	7	15
2010	1	4.65	1.1	15
2010	1	1.47	2	14
2010	1	2.46	2	14
2010	1	3.28	2	15
2010	1	2.35	1.1	14
2010	1	2.92	4	14
2010	1	2.07	1.1	14
2010	1	1.32	3	14
2010	1	3.05	2	14
2010	1	2.15	1.1	14
2010	1	2.31	1.1	13
2010	1	2.48	1.1	13
2010	1	2.07	4	13
2010	1	2.28	2	13
2010	1	1.37	3	13
2010	1	1.47	1.1	13
2010	1	2.12	1.1	13
2010	1	1.88	6	13
2010	1	2.16	1.1	13
2010	1	2.76	1.1	13
2010	1	3.28	6	13
2010	1	2.76	6	12
2010	1	2.11	1.1	12
2010	1	2.74	3	12
2010	1	1.48	2	12
2010	1	2.47	3	12
2010	1	2.48	1.1	12
2010	1	3.47	1.2	12
2010	1	2.1	1.1	11
2010	1	2.25	3	11
2010	1	2.32	2	11
2010	1	3.17	1.1	11
2010	1	2.66	1.1	11
2010	1	2.04	1.1	11
2010	1	1.56	2	11
2010	1	2.5	2	11
2010	1	2.3	6	10
2010	1	1.68	3	10
2010	1	1.57	1.1	10
2010	1	2.36	3	10
2010	1	2.14	6	10
2010	1	2.86	1.1	9
2010	1	1.29	3	9
2010	1	3.91	4	9
2010	1	1.54	2	9
2010	1	2.16	3	8
2010	1	2.06	3	8
2010	1	2.71	1.1	8
2010	1	1.49	5	16
2010	1	1.65	2	7
2010	1	2.91	6	7
2010	1	3.1	1.1	7
2010	1	2.01	3	7
2010	1	2.16	4	11
2010	1	3.08	2	6
2010	1	2.19	6	6
2010	1	1.93	6	6
2010	1	1.92	1.1	15
2010	1	1.83	1.1	5
2010	1	3.36	1.1	10
2010	1	1.9	3	12
2010	1	1.15	3	17
2010	1	2.13	3	17
2010	1	1.8	3	14
2010	1	3.11	1.2	4
2010	1	2.86	3	11
2010	1	1.71	3	16
2010	1	2.96	2	4
2010	1	2.45	1.1	16
2010	1	2.08	3	13
2011	1	2.2	1.2	17
2011	1	1.5	2	11
2011	1	2.85	2	17
2011	1	1.64	2	17
2011	1	2.78	1.1	17
2011	1	2.3	2	17
2011	1	1.62	2	17
2011	1	2.38	2	17
2011	1	2.23	1.2	17
2011	1	2.29	1.1	17
2011	1	1.69	1.1	17
2011	1	2.27	3	17
2011	1	1.97	4	16
2011	1	2	3	16
2011	1	2.01	3	16
2011	1	3.01	3	16
2011	1	1.72	1.2	16
2011	1	3.16	2	16
2011	1	3.32	1.1	16
2011	1	4.31	1.1	15
2011	1	2.44	2	16
2011	1	4.14	2	15
2011	1	2.2	2	15
2011	1	1.58	1.1	15
2011	1	1.01	3	15
2011	1	3.28	2	15
2011	1	2.37	1.1	14
2011	1	2.73	2	15
2011	1	1.7	1.1	14
2011	1	1.47	2	14
2011	1	1.93	2	15
2011	1	2.01	2	14
2011	1	2.07	1.1	14
2011	1	0.9	2	14
2011	1	3.32	2	14
2011	1	2.34	3	14
2011	1	1.58	1.1	14
2011	1	2.13	2	14
2011	1	3.45	3	17
2011	1	2.48	2	14
2011	1	3.17	2	14
2011	1	2.25	1.1	14
2011	1	2.97	1.1	14
2011	1	2.13	3	14
2011	1	3.32	2	13
2011	1	1.94	1.1	13
2011	1	1.28	2	13
2011	1	2.78	1.2	13
2011	1	4.52	2	13
2011	1	2.81	3	13
2011	1	2.09	1.1	13
2011	1	2.1	1.1	12
2011	1	2.18	3	13
2011	1	3.48	1.1	12
2011	1	3.07	1.1	12
2011	1	3.23	2	12
2011	1	2.22	1.1	12
2011	1	1.73	3	11
2011	1	2.07	6	11
2011	1	1.9	3	11
2011	1	1.72	1.1	11
2011	1	3.3	2	11
2011	1	2.31	3	11
2011	1	1.99	3	11
2011	1	2.87	1.1	11
2011	1	3.24	2	10
2011	1	2.45	2	10
2011	1	2.83	3	10
2011	1	4.52	2	10
2011	1	2.35	1.1	10
2011	1	2.4	2	13
2011	1	2.44	2	13
2011	1	1.8	2	10
2011	1	2.23	2	9
2011	1	1.41	2	9
2011	1	2.33	1.1	9
2011	1	1.48	2	8
2011	1	2.63	2	8
2011	1	2.53	3	8
2011	1	1.37	2	7
2011	1	1.27	3	9
2011	1	1.9	1.1	16
2011	1	1.79	3	7
2011	1	1.9	1.1	7
2011	1	1.6	1.1	6
2011	1	3.23	1.1	11
2011	1	4.26	2	9
2011	1	2.53	3	4
2011	1	2.18	3	13
2011	1	2.4	1.1	4
2011	1	2.93	1.1	16
2011	1	2.13	1.1	12
2011	1	2.31	6	2
2012	1	1.4	1.2	16
2012	1	1.54	2	12
2012	1	2.38	2	17
2012	1	3	3	17
2012	1	2.76	2	17
2012	1	2.88	2	17
2012	1	2.18	3	17
2012	1	2.73	2	17
2012	1	2.98	1.1	17
2012	1	1.78	2	17
2012	1	2.36	3	16
2012	1	1.87	2	16
2012	1	2.29	1.1	16
2012	1	1.92	1.1	16
2012	1	1.31	1.1	16
2012	1	2.44	2	16
2012	1	2.15	1.1	15
2012	1	2.36	2	16
2012	1	2.39	1.1	15
2012	1	1.56	2	15
2012	1	5.18	2	15
2012	1	2.48	7	15
2012	1	2.81	6	15
2012	1	1.69	3	15
2012	1	2.68	3	15
2012	1	3.45	7	15
2012	1	1.91	1.1	15
2012	1	1.81	2	15
2012	1	2.49	2	15
2012	1	2.28	2	15
2012	1	1.77	1.1	15
2012	1	2.22	1.1	15
2012	1	1.99	2	15
2012	1	2.19	2	15
2012	1	2.27	3	15
2012	1	1.45	3	15
2012	1	2.38	3	14
2012	1	2.57	2	14
2012	1	2	3	14
2012	1	3.18	2	14
2012	1	2.12	1.1	14
2012	1	2.27	1.1	13
2012	1	1.3	2	13
2012	1	3.23	1.1	13
2012	1	2.89	1.1	13
2012	1	1.78	2	13
2012	1	2.19	2	13
2012	1	2.31	1.1	12
2012	1	2.39	1.1	13
2012	1	1.91	2	12
2012	1	2.74	2	12
2012	1	1.75	3	12
2012	1	2.6	6	12
2012	1	3.07	1.1	12
2012	1	1.76	2	12
2012	1	2.15	3	12
2012	1	1.87	3	12
2012	1	2.84	1.1	11
2012	1	1.3	2	12
2012	1	2.46	6	11
2012	1	3.49	1.1	11
2012	1	1.78	2	11
2012	1	2.47	3	11
2012	1	2.74	1.1	11
2012	1	2.48	2	14
2012	1	1.59	2	11
2012	1	2.96	2	10
2012	1	1.33	6	10
2012	1	2.42	2	10
2012	1	1.46	2	9
2012	1	2.47	2	9
2012	1	1.4	2	9
2012	1	2.88	2	9
2012	1	2.22	2	9
2012	1	2.41	1.1	9
2012	1	2.43	1.1	12
2012	1	1.35	2	8
2012	1	2.61	1.1	11
2012	1	1.66	3	8
2012	1	2.42	3	16
2012	1	1.67	2	7
2012	1	1.39	1.1	7
2012	1	1.42	2	7
2012	1	3.35	1.1	12
2012	1	1.12	2	7
2012	1	1.55	3	17
2012	1	2.38	3	6
2012	1	1.43	2	6
2012	1	3.02	1.1	5
2012	1	2.95	4	16
2012	1	1.43	2	2
2012	1	1.49	3	13
2012	1	2.67	2	7
2012	1	0.44	2	3
2013	1	1.88	1.2	17
2013	1	3.29	2	17
2013	1	3.55	3	17
2013	1	2.24	2	17
2013	1	1.87	2	17
2013	1	2.18	6	17
2013	1	1.55	2	17
2013	1	2.64	1.2	17
2013	1	1.96	2	17
2013	1	1.69	2	17
2013	1	1.48	1.1	17
2013	1	1.77	1.1	16
2013	1	3.98	3	16
2013	1	2.62	2	16
2013	1	2.36	3	16
2013	1	3.24	3	16
2013	1	2.14	2	16
2013	1	2.25	7	16
2013	1	3.69	2	16
2013	1	1.84	3	16
2013	1	2.06	2	16
2013	1	2.11	2	16
2013	1	2.69	6	16
2013	1	1.62	2	15
2013	1	2.2	2	15
2013	1	1.39	2	15
2013	1	3.43	2	15
2013	1	2.53	2	14
2013	1	2.58	2	15
2013	1	2.82	2	14
2013	1	2.22	1.2	14
2013	1	3.21	1.1	14
2013	1	2.42	1.1	14
2013	1	2.24	5	17
2013	1	1.62	2	13
2013	1	1.44	6	13
2013	1	1.62	2	13
2013	1	2.79	1.1	14
2013	1	2.38	1.1	13
2013	1	1.7	2	13
2013	1	1.52	2	13
2013	1	2.23	2	16
2013	1	2.48	1.1	12
2013	1	1.15	2	12
2013	1	3.07	6	12
2013	1	2.14	6	12
2013	1	1.64	2	13
2013	1	3.44	2	12
2013	1	3.1	1.1	12
2013	1	2.69	2	12
2013	1	2.2	3	12
2013	1	1.73	2	12
2013	1	3.33	2	11
2013	1	1.61	1.2	11
2013	1	1.38	2	11
2013	1	1.95	3	11
2013	1	2.59	2	10
2013	1	2.5	3	17
2013	1	1.58	2	10
2013	1	2.6	2	10
2013	1	1.99	1.1	10
2013	1	2.48	1.1	13
2013	1	0.8	2	10
2013	1	2.36	2	8
2013	1	1.97	1.2	8
2013	1	2.83	2	8
2013	1	1.89	1.1	8
2013	1	3.01	1.1	13
2013	1	1.33	2	8
2013	1	1.67	5	8
2013	1	2.45	2	7
2013	1	1.94	1.2	12
2013	1	2.47	2	6
2013	1	2.66	2	17
2013	1	2.25	4	6
2013	1	3.21	2	6
2013	1	1.36	2	6
2013	1	2.31	3	17
2013	1	2.28	1.1	14
2013	1	1.94	2	12
2013	1	2.7	1.2	4
2013	1	1.67	2	3
2013	1	1.93	6	13
2013	1	2.51	2	8
2013	1	2.02	2	15
2014	1	1.79	1.1	17
2014	1	2.02	1.1	17
2014	1	2.05	1.1	17
2014	1	2.45	1.1	17
2014	1	2.6	6	17
2014	1	2.01	1.1	16
2014	1	2.57	1.1	16
2014	1	2.27	1.1	16
2014	1	2.08	1.1	15
2014	1	2.95	3	15
2014	1	3.16	3	17
2014	1	3.86	1.1	15
2014	1	2.38	1.1	15
2014	1	3.23	1.1	15
2014	1	3	1.1	15
2014	1	1.77	1.1	15
2014	1	2.28	4	15
2014	1	1.31	2	15
2014	1	1.99	2	14
2014	1	2.05	1.1	15
2014	1	2.53	5	14
2014	1	2.54	1.1	14
2014	1	2.08	4	14
2014	1	1.89	7	14
2014	1	1.67	1.2	14
2014	1	2.78	2	14
2014	1	2.87	1.1	13
2014	1	1.58	6	14
2014	1	2.16	2	13
2014	1	2.38	2	15
2014	1	2.52	6	13
2014	1	2.13	4	13
2014	1	2.17	1.1	12
2014	1	2.95	1.1	12
2014	1	3.18	6	12
2014	1	1.95	1.2	11
2014	1	2.28	7	12
2014	1	3.02	1.1	11
2014	1	1.68	1.1	11
2014	1	2.02	2	11
2014	1	2.49	1.1	10
2014	1	2.47	2	10
2014	1	2.34	1.1	10
2014	1	1.66	1.1	9
2014	1	2.86	1.1	14
2014	1	1.97	6	9
2014	1	2.58	2	8
2014	1	2.85	2	7
2014	1	2.58	1.1	6
2014	1	2.27	1.1	15
2014	1	2.74	1.1	5
2014	1	2.18	1.1	3
2014	1	2.11	6	14
2014	1	3.05	2	9
2014	1	3.34	1.1	16
2014	1	2.84	1.1	14
2014	1	2.38	2	16
2014	1	2.26	3	14
2008	2	3.12	2	1
2008	2	1.58	4	17
2008	2	2.98	7	17
2008	2	2.81	1.2	17
2008	2	2.71	1.2	17
2008	2	2.46	3	17
2008	2	1.9	1.2	17
2008	2	2.24	6	17
2008	2	2.65	5	17
2008	2	2.44	2	17
2008	2	2.19	6	17
2008	2	1.49	6	16
2008	2	1.79	1.1	16
2008	2	1.27	1.1	16
2008	2	2.89	2	16
2008	2	3.04	2	16
2008	2	4.2	2	16
2008	2	2.32	3	16
2008	2	1.99	4	16
2008	2	2.22	2	16
2008	2	2.48	4	16
2008	2	2.26	1.1	16
2008	2	3.18	2	16
2008	2	3.2	1.2	16
2008	2	1.95	3	15
2008	2	3.37	6	15
2008	2	1.48	4	15
2008	2	5.67	2	15
2008	2	2.12	3	15
2008	2	1.64	2	15
2008	2	3.4	1.2	15
2008	2	2.37	1.2	15
2008	2	3.2	4	14
2008	2	4.91	2	14
2008	2	1.86	1.2	14
2008	2	1.44	3	14
2008	2	2.56	1.2	14
2008	2	2.68	1.2	14
2008	2	2.25	1.2	14
2008	2	3.57	1.2	14
2008	2	1.65	1.2	13
2008	2	2.02	3	17
2008	2	2.17	1.2	13
2008	2	3.55	2	13
2008	2	2.19	2	13
2008	2	2.25	1.2	12
2008	2	2.62	1.1	12
2008	2	2.98	1.1	12
2008	2	2.84	2	12
2008	2	1.64	2	12
2008	2	3.33	2	11
2008	2	2.87	3	11
2008	2	1.58	2	11
2008	2	2.67	1.1	11
2008	2	3.43	1.1	11
2008	2	2.37	1.1	11
2008	2	1.56	6	11
2008	2	1.71	1.2	11
2008	2	2.96	1.2	10
2008	2	4.31	1.1	11
2008	2	2.69	3	10
2008	2	1.17	2	10
2008	2	2.17	3	10
2008	2	2.83	1.2	10
2008	2	2.49	3	9
2008	2	2.62	1.2	9
2008	2	3.32	1.1	9
2008	2	2.07	1.1	9
2008	2	2.24	1.1	13
2008	2	1.19	2	8
2008	2	1.98	3	8
2008	2	2.54	1.2	10
2008	2	2.65	1.2	8
2008	2	2.54	3	8
2008	2	3.79	5	7
2008	2	3.19	2	7
2008	2	2.15	1.2	7
2008	2	1.08	2	6
2008	2	2.1	6	6
2008	2	3.42	1.1	6
2008	2	2.55	3	11
2008	2	3.33	2	5
2008	2	5.7	2	5
2008	2	4.26	2	5
2008	2	4.15	1.2	3
2008	2	3.46	1.1	3
2008	2	2.77	1.2	2
2008	2	2.57	3	4
2008	2	3.33	2	10
2008	2	1.92	1.2	16
2009	2	1.09	2	5
2009	2	3.24	2	5
2009	2	1.38	2	5
2009	2	2.34	2	5
2009	2	2.89	2	5
2009	2	1.37	2	2
2009	2	2.45	2	2
2009	2	1.84	1.1	17
2009	2	3.55	2	17
2009	2	3.29	2	17
2009	2	2.47	3	17
2009	2	1.84	3	17
2009	2	2.27	3	17
2009	2	3.44	1.2	17
2009	2	2.42	7	17
2009	2	2.44	2	16
2009	2	3.24	6	17
2009	2	2.2	5	16
2009	2	1.81	1.2	16
2009	2	4.66	2	16
2009	2	1.94	1.2	16
2009	2	4.57	2	16
2009	2	2.66	1.2	16
2009	2	2.28	2	16
2009	2	2.42	2	16
2009	2	3.98	3	17
2009	2	3.55	4	15
2009	2	1.88	2	15
2009	2	3.59	1.1	15
2009	2	0.89	2	15
2009	2	1.64	1.2	15
2009	2	2.77	1.2	15
2009	2	2.81	1.2	15
2009	2	2.92	3	15
2009	2	2.12	1.2	15
2009	2	3.29	1.2	15
2009	2	2.03	1.2	14
2009	2	1.48	1.2	14
2009	2	2.07	1.2	14
2009	2	1.19	2	14
2009	2	2.26	2	14
2009	2	2.41	2	14
2009	2	2.95	4	14
2009	2	3.7	1.1	14
2009	2	3.64	1.2	14
2009	2	1.72	3	14
2009	2	2.18	1.2	13
2009	2	2.47	1.2	13
2009	2	4.72	2	13
2009	2	3.33	2	13
2009	2	2.37	2	13
2009	2	2.69	1.1	13
2009	2	1.92	4	13
2009	2	2.92	2	12
2009	2	1.97	1.1	12
2009	2	1.92	3	12
2009	2	3.63	1.1	12
2009	2	2.14	1.1	12
2009	2	2.87	2	12
2009	2	4.79	2	12
2009	2	1.38	2	12
2009	2	1.6	6	12
2009	2	1.75	1.2	12
2009	2	2.44	1.2	11
2009	2	1.28	3	11
2009	2	2.81	1.1	11
2009	2	2.79	3	11
2009	2	2.5	2	11
2009	2	4.31	2	11
2009	2	2.62	3	11
2009	2	2.84	1.2	11
2009	2	2.21	3	10
2009	2	2.21	3	10
2009	2	2.46	2	11
2009	2	2.6	1.2	10
2009	2	2.85	1.1	10
2009	2	2	1.1	10
2009	2	2.18	1.1	14
2009	2	1.86	3	9
2009	2	2.42	1.2	11
2009	2	3.1	4	9
2009	2	2.18	6	8
2009	2	2.67	1.2	8
2009	2	2.45	2	7
2009	2	1.94	6	7
2009	2	3.15	1.1	7
2009	2	2.7	4	7
2009	2	2.66	1.2	7
2009	2	2.37	2	6
2009	2	2.47	2	4
2009	2	2.94	1.2	4
2009	2	2.68	1.2	3
2009	2	2.66	4	3
2009	2	2.37	3	5
2009	2	3.88	1.1	4
2010	2	2.55	1.2	16
2010	2	2.25	2	3
2010	2	4.64	2	10
2010	2	2.23	2	6
2010	2	2.09	7	17
2010	2	3	2	17
2010	2	1.44	1.1	17
2010	2	2.84	2	17
2010	2	2.51	2	17
2010	2	4.72	2	17
2010	2	2.56	1.2	17
2010	2	2.52	2	17
2010	2	1.46	2	17
2010	2	2.34	1.2	17
2010	2	1.53	2	17
2010	2	2.44	3	17
2010	2	3.13	2	16
2010	2	1.5	2	16
2010	2	2.2	2	16
2010	2	2.52	2	16
2010	2	2.15	1.1	16
2010	2	3.63	2	16
2010	2	2.78	1.2	16
2010	2	2.32	1.2	16
2010	2	1.47	3	16
2010	2	2.73	1.2	16
2010	2	1.69	1.2	15
2010	2	2.04	1.2	15
2010	2	2.43	3	15
2010	2	1.19	2	15
2010	2	2.24	4	15
2010	2	3.11	1.2	15
2010	2	3.01	5	16
2010	2	3.71	2	16
2010	2	2.9	1.2	14
2010	2	2.38	1.2	14
2010	2	1.48	3	14
2010	2	3.32	1.2	14
2010	2	2.28	2	14
2010	2	2	4	14
2010	2	2.52	2	14
2010	2	2.18	2	13
2010	2	1.67	2	13
2010	2	1.92	2	13
2010	2	2.23	1.2	13
2010	2	1.92	3	13
2010	2	2.07	3	13
2010	2	2.04	7	13
2010	2	4.74	2	13
2010	2	1.33	6	13
2010	2	2.02	1.2	13
2010	2	2.66	1.2	12
2010	2	2.53	1.1	12
2010	2	3.07	1.1	12
2010	2	3.15	2	12
2010	2	2.17	3	12
2010	2	2.56	3	12
2010	2	2.37	3	12
2010	2	3.77	1.2	12
2010	2	1.72	3	12
2010	2	2.82	3	12
2010	2	3.15	1.2	12
2010	2	2.85	3	12
2010	2	1.42	3	11
2010	2	2.38	2	11
2010	2	2.41	2	11
2010	2	2.27	1.1	11
2010	2	3.97	2	11
2010	2	0.97	1.2	10
2010	2	1.2	1.2	10
2010	2	2.53	1.2	12
2010	2	3.08	2	14
2010	2	4.21	2	10
2010	2	2.17	6	9
2010	2	3.42	5	9
2010	2	1.67	2	13
2010	2	4.14	2	13
2010	2	2.72	3	9
2010	2	1.17	2	9
2010	2	2.28	1.2	9
2010	2	3	2	8
2010	2	1.72	6	8
2010	2	1.88	2	7
2010	2	3.13	2	7
2010	2	2.5	4	8
2010	2	3.32	1.2	5
2010	2	2.83	1.1	5
2010	2	3	2	11
2010	2	2.64	7	3
2010	2	3.42	4	7
2010	2	1.37	1.2	1
2011	2	2.62	1.2	17
2011	2	2.38	2	4
2011	2	1.3	2	11
2011	2	2.12	4	17
2011	2	1.68	1.1	17
2011	2	2.11	3	17
2011	2	2.84	1.2	17
2011	2	1.53	1.2	17
2011	2	3.06	3	17
2011	2	1.53	1.1	16
2011	2	1.46	1.2	16
2011	2	2.5	2	16
2011	2	2.35	2	16
2011	2	1.88	1.2	16
2011	2	2.11	1.1	16
2011	2	3.5	2	16
2011	2	2.43	1.2	16
2011	2	1.98	2	15
2011	2	2.01	1.2	15
2011	2	1.59	6	15
2011	2	1.97	1.2	15
2011	2	0.82	3	16
2011	2	1.74	3	15
2011	2	3.22	1.2	15
2011	2	1.46	2	15
2011	2	3.26	2	15
2011	2	1.75	3	15
2011	2	3.51	3	17
2011	2	2.62	4	14
2011	2	2.23	1.1	14
2011	2	2.38	1.2	14
2011	2	2.48	3	14
2011	2	2.27	3	14
2011	2	2.35	1.1	14
2011	2	2.28	1.1	14
2011	2	1.4	1.2	14
2011	2	1.37	6	14
2011	2	2.74	6	14
2011	2	1.78	1.2	14
2011	2	1.97	2	14
2011	2	2.34	1.2	13
2011	2	2.81	1.1	14
2011	2	2.99	1.1	13
2011	2	3.11	1.1	13
2011	2	3.45	1.1	13
2011	2	2.42	3	13
2011	2	2.6	3	13
2011	2	2.65	3	13
2011	2	2.05	2	13
2011	2	2.44	1.2	13
2011	2	1.88	4	13
2011	2	2.27	1.2	13
2011	2	2.67	3	13
2011	2	1.39	3	13
2011	2	2.34	1.2	12
2011	2	2	1.2	12
2011	2	1.8	3	12
2011	2	1.83	2	12
2011	2	2.24	1.1	12
2011	2	4.31	2	11
2011	2	2.88	1.1	13
2011	2	2.34	1.1	16
2011	2	1.79	3	11
2011	2	2.34	1.2	13
2011	2	1.4	6	10
2011	2	1.83	3	10
2011	2	2.24	3	10
2011	2	2.29	1.2	10
2011	2	2.27	3	10
2011	2	2.24	1.2	10
2011	2	2.35	3	9
2011	2	2.27	6	9
2011	2	3.22	1.1	9
2011	2	2.56	5	17
2011	2	1.66	3	8
2011	2	2.35	1.1	7
2011	2	2.97	3	7
2011	2	2.64	1.2	6
2011	2	3.59	1.1	6
2011	2	1.87	1.1	6
2011	2	1.6	3	14
2011	2	2.62	1.1	5
2011	2	2.72	1.2	5
2011	2	2.81	1.1	7
2011	2	2.23	1.2	5
2011	2	2.56	3	15
2011	2	2.35	1.2	2
2011	2	2.17	3	14
2011	2	1.82	6	11
2012	2	1.75	1.2	16
2012	2	2.38	3	7
2012	2	1.46	1.2	17
2012	2	2.24	1.2	17
2012	2	2.44	1.1	16
2012	2	2.6	1.2	17
2012	2	1.38	3	17
2012	2	2.76	6	16
2012	2	2.22	1.2	16
2012	2	2.54	3	16
2012	2	2.94	3	16
2012	2	2.12	3	16
2012	2	2.86	1.2	16
2012	2	1.58	2	16
2012	2	1.06	2	16
2012	2	7.18	3	16
2012	2	1.7	3	16
2012	2	1.92	2	15
2012	2	3.34	3	15
2012	2	2.67	1.2	15
2012	2	1.87	3	15
2012	2	2.07	1.1	15
2012	2	2.33	1.2	15
2012	2	1.85	6	15
2012	2	1.68	1.2	15
2012	2	2.59	1.1	15
2012	2	1.73	2	15
2012	2	3.24	3	15
2012	2	3.18	1.2	14
2012	2	2.29	1.1	14
2012	2	3.4	1.1	14
2012	2	1.96	3	14
2012	2	2.12	2	14
2012	2	2.53	5	14
2012	2	1.87	2	14
2012	2	2.99	1.2	14
2012	2	2.31	1.2	14
2012	2	2.11	3	14
2012	2	1.58	3	13
2012	2	3.52	3	16
2012	2	2.08	2	13
2012	2	2.22	4	13
2012	2	2.11	1.1	13
2012	2	2.4	1.2	13
2012	2	1.43	3	13
2012	2	2	2	13
2012	2	2.3	1.1	13
2012	2	1.75	3	13
2012	2	2.29	1.1	14
2012	2	2.03	1.1	17
2012	2	2.21	1.2	12
2012	2	1.87	1.1	12
2012	2	2.85	6	12
2012	2	2.24	1.2	14
2012	2	2.61	2	12
2012	2	2.7	2	12
2012	2	3.06	2	12
2012	2	3.81	4	12
2012	2	2.08	3	12
2012	2	2.72	2	12
2012	2	1.98	6	11
2012	2	1.67	4	13
2012	2	2.19	3	11
2012	2	2.07	1.2	11
2012	2	2.52	3	11
2012	2	2.49	1.2	11
2012	2	2.09	2	11
2012	2	2.35	3	10
2012	2	2.3	1.1	10
2012	2	3.27	1.1	10
2012	2	4.09	3	10
2012	2	1.86	2	9
2012	2	1.94	2	9
2012	2	1.82	3	9
2012	2	2.09	2	9
2012	2	2.47	1.2	7
2012	2	3.72	1.1	7
2012	2	1.69	1.1	7
2012	2	1.94	1.1	7
2012	2	3.4	1.2	6
2012	2	2.1	6	8
2012	2	3.88	6	10
2012	2	2.06	1.2	11
2012	2	3.22	1.2	6
2012	2	2.82	3	14
2012	2	1.81	2	17
2012	2	2.21	1.2	3
2012	2	1.86	2	12
2012	2	1.65	6	12
2012	2	1.24	2	13
2012	2	1.56	2	15
2012	2	3.98	2	14
2012	2	3.34	3	7
2012	2	2.24	1.1	12
2013	2	2.58	2	16
2013	2	1.51	1.1	17
2013	2	2.49	1.1	17
2013	2	2.85	3	17
2013	2	1.98	1.1	17
2013	2	1.98	4	17
2013	2	1.71	2	17
2013	2	1.75	3	17
2013	2	2.49	7	16
2013	2	2.11	3	16
2013	2	2.85	4	16
2013	2	3.15	1.2	16
2013	2	2.58	3	16
2013	2	2.37	1.1	16
2013	2	2.58	1.2	16
2013	2	2	6	16
2013	2	2.72	1.1	16
2013	2	1.92	1.1	16
2013	2	2.24	1.2	16
2013	2	1.95	6	16
2013	2	1.44	1.2	16
2013	2	2.63	1.1	16
2013	2	2.51	1.2	15
2013	2	3.73	1.1	15
2013	2	2.75	3	15
2013	2	2.42	1.2	15
2013	2	2.86	1.1	15
2013	2	2.33	5	15
2013	2	1.48	2	15
2013	2	2.99	1.2	15
2013	2	1.96	2	15
2013	2	1.95	1.1	15
2013	2	2.14	1.1	15
2013	2	2.14	7	14
2013	2	1.45	2	14
2013	2	1.67	3	14
2013	2	1.6	6	14
2013	2	1.33	3	14
2013	2	3.82	2	13
2013	2	2.33	1.1	15
2013	2	1.66	1.2	13
2013	2	2.29	6	13
2013	2	1.87	1.2	15
2013	2	2.29	1.2	13
2013	2	1.75	6	13
2013	2	3.53	4	13
2013	2	2.65	1.1	12
2013	2	2.53	2	15
2013	2	1.47	1.2	12
2013	2	1.9	1.2	12
2013	2	1.77	2	11
2013	2	1.56	6	11
2013	2	2.24	1.1	11
2013	2	3.42	1.1	11
2013	2	2.02	6	11
2013	2	4.84	3	11
2013	2	1.81	6	11
2013	2	1.5	2	10
2013	2	1.14	2	9
2013	2	3.56	1.2	9
2013	2	2.4	1.2	8
2013	2	2.85	1.2	8
2013	2	1.89	1.1	8
2013	2	2.35	1.2	7
2013	2	3.05	6	11
2013	2	2.62	1.2	7
2013	2	2.04	1.1	5
2013	2	2.02	1.2	4
2013	2	3.75	1.1	8
2013	2	2.31	1.2	4
2013	2	2.58	5	3
2013	2	1.21	3	14
2013	2	1.65	6	13
2013	2	2.29	2	14
2013	2	1.58	2	17
2013	2	2.26	2	17
2013	2	2.64	2	8
2013	2	3.31	2	2
2014	2	2.28	2	17
2014	2	3.05	3	17
2014	2	2.67	7	17
2014	2	3.36	1.2	17
2014	2	2.34	1.1	17
2014	2	2.16	1.1	17
2014	2	2.15	1.2	17
2014	2	2.44	6	17
2014	2	2.14	6	17
2014	2	1.51	6	17
2014	2	1.93	1.2	17
2014	2	2.17	1.1	17
2014	2	3.11	1.2	16
2014	2	2.75	1.1	16
2014	2	2.59	1.2	16
2014	2	2.16	3	16
2014	2	2.98	3	16
2014	2	2.46	5	16
2014	2	1.98	1.2	16
2014	2	2.87	1.2	16
2014	2	2.61	2	15
2014	2	2.2	1.2	16
2014	2	2.21	1.1	15
2014	2	2.62	1.2	15
2014	2	1.73	3	15
2014	2	2.18	6	15
2014	2	2.49	1.1	16
2014	2	2.02	1.2	14
2014	2	2.7	2	14
2014	2	2.27	1.2	16
2014	2	2.49	1.2	14
2014	2	2	6	14
2014	2	3.1	4	14
2014	2	3.59	2	14
2014	2	1.66	4	14
2014	2	2.18	6	13
2014	2	2.58	1.1	13
2014	2	2.28	7	13
2014	2	2.23	1.2	13
2014	2	1.92	1.2	13
2014	2	2.28	1.2	13
2014	2	2.04	6	12
2014	2	3.01	1.1	12
2014	2	3.09	1.1	12
2014	2	1.94	4	12
2014	2	3.02	6	12
2014	2	1.84	6	10
2014	2	2.96	1.2	10
2014	2	2.4	1.1	10
2014	2	3.36	1.2	9
2014	2	1.98	6	9
2014	2	2.55	1.2	9
2014	2	2.53	1.2	9
2014	2	1.99	1.1	8
2014	2	2.48	2	8
2014	2	3.33	1.2	8
2014	2	2.74	1.2	8
2014	2	1.32	2	7
2014	2	2.1	2	14
2014	2	2	1.2	5
2014	2	1.84	7	14
2014	2	2.25	1.2	5
2014	2	2	7	14
2014	2	1.82	6	14
2014	2	2.13	7	15
2014	2	2.33	1.1	13
2014	2	2.13	2	17
2008	3	2.5	2	3
2008	3	2.5	2	4
2008	3	3.18	2	4
2008	3	1.83	3	17
2008	3	1.78	1.1	17
2008	3	2.21	1.1	17
2008	3	1.82	3	17
2008	3	4.63	2	17
2008	3	2.77	5	17
2008	3	3.1	2	17
2008	3	1.96	6	17
2008	3	4.32	2	17
2008	3	1.42	3	17
2008	3	1.74	5	17
2008	3	2.42	3	16
2008	3	1.32	4	16
2008	3	2.3	2	16
2008	3	3.72	1.2	16
2008	3	2.7	3	16
2008	3	2.86	6	16
2008	3	3.71	2	15
2008	3	4.52	2	16
2008	3	3.18	2	15
2008	3	1.89	1.1	15
2008	3	3.24	1.2	15
2008	3	2.13	2	15
2008	3	3.33	2	15
2008	3	3.07	2	15
2008	3	3.18	1.1	15
2008	3	3.18	2	14
2008	3	1.69	4	14
2008	3	2.11	4	14
2008	3	2.25	3	14
2008	3	1.96	3	17
2008	3	3.14	2	13
2008	3	2.19	2	13
2008	3	2.13	1.1	13
2008	3	2.4	2	13
2008	3	3.27	2	13
2008	3	2.73	3	13
2008	3	4.5	2	13
2008	3	1.55	2	12
2008	3	2.31	2	12
2008	3	4.44	2	12
2008	3	1.1	2	12
2008	3	2.69	1.1	12
2008	3	3.01	2	12
2008	3	3.09	2	12
2008	3	3.09	2	12
2008	3	5.67	2	12
2008	3	3.13	1.1	12
2008	3	1.65	3	12
2008	3	1.8	4	12
2008	3	3.16	2	11
2008	3	1.76	3	11
2008	3	1.65	3	16
2008	3	2.69	3	10
2008	3	2.32	2	10
2008	3	2.79	3	10
2008	3	2.61	1.1	9
2008	3	4.31	2	9
2008	3	2	1.2	9
2008	3	1.88	3	9
2008	3	2.56	3	9
2008	3	3.03	3	17
2008	3	3.01	2	8
2008	3	1.55	2	17
2008	3	4.81	2	7
2008	3	0.85	3	5
2008	3	2.18	1.1	15
2008	3	3.17	1.2	3
2008	3	2.32	2	6
2008	3	2.6	3	12
2009	3	2.47	4	17
2009	3	3.63	2	17
2009	3	2.47	2	17
2009	3	2.89	2	17
2009	3	1.97	4	17
2009	3	2.78	1.1	17
2009	3	1.94	4	17
2009	3	3.15	1.2	17
2009	3	2.1	1.1	17
2009	3	3.17	2	17
2009	3	3.24	2	17
2009	3	2.36	2	17
2009	3	2.02	3	16
2009	3	1.85	1.1	16
2009	3	2.65	1.2	16
2009	3	3.67	2	16
2009	3	2.35	3	16
2009	3	4.38	2	16
2009	3	2.04	2	16
2009	3	2.44	2	16
2009	3	2.76	3	15
2009	3	2.08	1.2	15
2009	3	4.35	3	15
2009	3	2.46	2	14
2009	3	2.56	3	14
2009	3	4.64	2	14
2009	3	1.87	1.1	14
2009	3	1.58	2	14
2009	3	2.5	2	13
2009	3	1.75	1.1	13
2009	3	1.13	3	13
2009	3	2.42	2	13
2009	3	2.72	1.2	13
2009	3	2.41	2	13
2009	3	3.03	2	13
2009	3	2.47	2	13
2009	3	1.9	3	13
2009	3	2.98	3	13
2009	3	5.13	2	13
2009	3	2.07	3	13
2009	3	2.28	2	13
2009	3	2.86	2	12
2009	3	1.91	3	12
2009	3	2.13	1.1	12
2009	3	2.79	1.1	12
2009	3	2.48	1.1	11
2009	3	1.19	1.1	11
2009	3	1.91	1.1	11
2009	3	1.75	3	11
2009	3	3.57	1.2	11
2009	3	3.33	2	11
2009	3	2.36	3	13
2009	3	1.43	2	10
2009	3	2.33	1.2	10
2009	3	1.63	2	10
2009	3	2.07	1.1	10
2009	3	2.47	1.2	11
2009	3	2.59	1.2	9
2009	3	2.43	3	9
2009	3	2.36	2	9
2009	3	1.97	3	9
2009	3	2.86	2	8
2009	3	1.87	1.1	7
2009	3	2.32	3	12
2009	3	2.34	2	6
2009	3	1.52	3	6
2009	3	2.44	4	6
2009	3	3.26	1.2	4
2009	3	3.06	1.1	4
2009	3	2.17	3	4
2009	3	2.65	1.2	6
2009	3	2.06	1.1	16
2010	3	5.11	2	5
2010	3	2.25	2	3
2010	3	4.73	2	6
2010	3	1.66	5	17
2010	3	2.07	1.1	17
2010	3	3.7	1.2	17
2010	3	2.56	1.1	17
2010	3	2.31	2	17
2010	3	3.04	4	17
2010	3	3.01	1.1	17
2010	3	4.21	2	17
2010	3	1.54	2	16
2010	3	3.38	1.2	16
2010	3	4.6	3	16
2010	3	2.51	1.2	16
2010	3	4.45	3	15
2010	3	4.72	2	15
2010	3	2.48	3	15
2010	3	2.83	7	15
2010	3	2.05	1.1	15
2010	3	3.42	4	15
2010	3	1.54	2	14
2010	3	1.44	1.1	14
2010	3	2.46	3	14
2010	3	1.21	3	14
2010	3	4.22	2	14
2010	3	1.36	2	14
2010	3	2.11	3	14
2010	3	1.76	4	14
2010	3	3.24	2	14
2010	3	2.21	3	14
2010	3	3.36	1.1	16
2010	3	1.67	6	13
2010	3	2.85	1.1	13
2010	3	2.73	3	13
2010	3	1.85	1.1	13
2010	3	2.57	1.2	13
2010	3	3.27	1.1	13
2010	3	2.61	3	12
2010	3	1.72	1.1	12
2010	3	2.49	3	12
2010	3	2.05	2	12
2010	3	3.84	2	12
2010	3	1.93	3	12
2010	3	1.3	2	12
2010	3	2.03	3	14
2010	3	2.36	1.2	12
2010	3	1.54	2	12
2010	3	1.27	2	11
2010	3	1.87	1.2	11
2010	3	3.24	1.1	12
2010	3	3.15	1.1	10
2010	3	1.8	3	10
2010	3	1.38	2	14
2010	3	2.45	1.2	10
2010	3	3.13	2	10
2010	3	4.77	2	10
2010	3	2	4	10
2010	3	2.9	3	10
2010	3	2.56	6	10
2010	3	2	4	9
2010	3	2.03	2	13
2010	3	2.38	2	9
2010	3	2.35	2	9
2010	3	3	1.1	8
2010	3	1.31	2	8
2010	3	2.54	3	12
2010	3	1.26	2	7
2010	3	2.18	2	6
2010	3	3.12	2	6
2010	3	1.38	2	6
2010	3	2.23	3	6
2010	3	2.34	2	12
2010	3	4.21	2	12
2010	3	1.17	3	5
2010	3	2.61	1.2	4
2010	3	2.05	2	12
2010	3	2.34	1.2	4
2010	3	2.61	3	14
2010	3	1.75	3	2
2010	3	1.53	2	5
2010	3	3.43	2	4
2010	3	2.51	4	8
2010	3	3.51	1.1	5
2010	3	2	3	11
2011	3	1.58	3	17
2011	3	1.79	3	17
2011	3	2.34	1.1	17
2011	3	2.14	2	17
2011	3	2.23	3	17
2011	3	1.69	2	17
2011	3	2.32	1.2	17
2011	3	3.69	1.2	17
2011	3	2.38	2	17
2011	3	1.55	1.1	15
2011	3	1.34	1.1	15
2011	3	1.3	2	15
2011	3	3.23	2	15
2011	3	1.51	3	15
2011	3	2.18	3	15
2011	3	2.12	2	15
2011	3	2.68	7	15
2011	3	2.64	3	15
2011	3	3.29	3	15
2011	3	2.37	6	14
2011	3	1.84	6	14
2011	3	1.58	2	14
2011	3	1.69	3	14
2011	3	1.86	3	13
2011	3	1.55	1.1	13
2011	3	2.73	3	13
2011	3	1.98	3	13
2011	3	2.17	3	13
2011	3	2.51	3	13
2011	3	2.8	6	13
2011	3	3.51	2	13
2011	3	3.05	3	12
2011	3	2.28	3	11
2011	3	2.55	2	11
2011	3	2.01	1.2	11
2011	3	2.43	2	11
2011	3	3.01	2	14
2011	3	1.65	3	11
2011	3	3.17	3	9
2011	3	3.42	3	13
2011	3	2.62	6	8
2011	3	1.46	3	9
2011	3	1.35	3	7
2011	3	2.54	3	7
2011	3	1.57	3	5
2011	3	2.66	3	5
2011	3	2.06	3	15
2011	3	2.69	3	4
2012	3	1.33	1.2	17
2012	3	1.66	2	12
2012	3	2.4	1.1	17
2012	3	3.71	1.1	17
2012	3	4.42	1.1	17
2012	3	2.56	4	17
2012	3	2.94	6	17
2012	3	1.3	1.1	16
2012	3	1.3	3	16
2012	3	1.97	2	16
2012	3	2.06	3	16
2012	3	2.65	3	16
2012	3	1.59	2	16
2012	3	3.06	1.1	15
2012	3	1.84	6	15
2012	3	2.43	1.1	15
2012	3	2.89	3	15
2012	3	3.13	1.1	15
2012	3	1.99	3	14
2012	3	2.04	1.1	14
2012	3	2.44	3	14
2012	3	2.39	3	14
2012	3	2.41	3	14
2012	3	2.42	3	14
2012	3	1.61	2	13
2012	3	2.35	2	13
2012	3	2.26	1.1	13
2012	3	2.34	1.1	13
2012	3	1.94	6	13
2012	3	2.37	6	13
2012	3	1.66	3	13
2012	3	2.54	3	13
2012	3	2.52	6	13
2012	3	0.99	1.2	13
2012	3	1.89	6	13
2012	3	2.12	3	12
2012	3	2.05	1.2	12
2012	3	2.81	2	12
2012	3	2.34	2	14
2012	3	1.89	3	15
2012	3	3.04	6	9
2012	3	2.92	2	9
2012	3	2.25	6	9
2012	3	2.37	3	9
2012	3	2.24	6	9
2012	3	2.71	1.1	9
2012	3	3.42	6	9
2012	3	2.28	3	8
2012	3	2.84	1.2	7
2012	3	1.38	3	8
2012	3	2.52	1.2	7
2012	3	5.28	2	7
2012	3	1.83	3	6
2012	3	1.87	6	5
2012	3	1.33	2	12
2012	3	2.12	1.2	4
2012	3	3.42	1.1	7
2012	3	2.27	3	9
2012	3	1.92	6	15
2012	3	2.37	6	12
2012	3	4.07	3	15
2013	3	2.63	2	16
2013	3	2.29	1.1	17
2013	3	2.31	7	17
2013	3	3.25	1.2	16
2013	3	3.92	3	15
2013	3	1.3	3	15
2013	3	2.05	1.2	15
2013	3	2.82	1.1	14
2013	3	1.71	3	14
2013	3	1.51	3	14
2013	3	0.7	1.2	14
2013	3	1.56	1.1	13
2013	3	2.17	6	14
2013	3	5.11	4	13
2013	3	2.08	3	13
2013	3	3.39	5	13
2013	3	2.02	3	12
2013	3	3.14	1.1	11
2013	3	3.03	1.1	11
2013	3	2.21	4	10
2013	3	1.86	3	8
2013	3	3.22	6	7
2013	3	2.32	1.2	12
2013	3	2.52	2	8
2013	3	3.37	2	7
2013	3	1.5	6	16
2013	3	1.19	6	13
2013	3	3.49	3	16
2013	3	1.14	1.1	13
2014	3	3.56	2	16
2014	3	2.04	1.2	17
2014	3	3.16	3	16
2014	3	2.59	2	16
2014	3	1.68	3	15
2014	3	2.2	2	15
2014	3	2.62	1.1	15
2014	3	2.01	3	15
2014	3	1.58	3	15
2014	3	2.84	2	12
2014	3	1.17	6	14
2014	3	1.44	6	14
2014	3	3.1	5	14
2014	3	1.86	4	13
2014	3	2.02	3	13
2014	3	2.6	1.1	12
2014	3	2.44	1.1	12
2014	3	2.57	1.1	12
2014	3	2.35	2	11
2014	3	3.01	1.1	11
2014	3	2.53	1.1	11
2014	3	2.95	1.1	13
2014	3	3.16	1.1	9
2014	3	1.94	6	9
2014	3	2.47	6	8
2014	3	2.93	3	8
2014	3	1.32	1.1	6
2014	3	4.16	1.1	9
2014	3	2.54	1.2	5
2014	3	1.47	6	17
2008	4	3.19	2	9
2008	4	2.01	5	17
2008	4	1.84	7	17
2008	4	1.71	6	17
2008	4	2.34	2	17
2008	4	5.89	2	17
2008	4	1.45	6	17
2008	4	2.58	3	17
2008	4	3.08	3	17
2008	4	2.47	4	16
2008	4	4.03	2	16
2008	4	2.26	3	16
2008	4	1.59	2	16
2008	4	2.47	2	15
2008	4	1.44	2	15
2008	4	2.57	1.1	15
2008	4	3.22	2	15
2008	4	4.06	2	15
2008	4	1.56	3	15
2008	4	1.1	2	15
2008	4	4.13	2	15
2008	4	4.26	2	15
2008	4	2.21	3	14
2008	4	3.42	4	14
2008	4	2.11	1.2	14
2008	4	3.6	3	14
2008	4	2.24	2	14
2008	4	1.63	2	14
2008	4	3.32	1.1	14
2008	4	5.09	2	13
2008	4	2.5	2	13
2008	4	1.58	2	13
2008	4	2.25	1.2	12
2008	4	4.11	2	12
2008	4	1.26	2	12
2008	4	4.13	2	12
2008	4	3.12	1.1	12
2008	4	1.77	4	12
2008	4	4.71	2	12
2008	4	1.66	3	12
2008	4	2.15	3	12
2008	4	3.6	1.1	14
2008	4	2.47	2	12
2008	4	3.63	2	12
2008	4	2.47	1.1	11
2008	4	2.44	2	11
2008	4	2.45	1.1	11
2008	4	2.51	4	10
2008	4	2.12	2	10
2008	4	2.12	1.1	10
2008	4	1.16	2	10
2008	4	2.11	1.1	9
2008	4	3.24	4	9
2008	4	1.64	2	9
2008	4	2.15	3	9
2008	4	3.06	3	9
2008	4	2.27	3	8
2008	4	1.75	3	8
2008	4	4.74	2	7
2008	4	2.57	3	7
2008	4	4.26	2	7
2008	4	2.21	2	6
2008	4	2.21	2	6
2008	4	1.39	3	5
2008	4	1.11	3	5
2008	4	2.06	1.1	15
2008	4	1.42	3	11
2008	4	2.81	4	3
2008	4	2.76	3	10
2008	4	3.46	1.1	16
2008	4	1.35	3	15
2009	4	2.34	2	10
2009	4	4.13	2	5
2009	4	9.59	2	17
2009	4	3.3	1.2	17
2009	4	2.23	7	17
2009	4	2.29	7	17
2009	4	1.82	3	17
2009	4	2.67	3	17
2009	4	2.27	1.1	17
2009	4	1.8	4	17
2009	4	3.47	6	17
2009	4	2.13	2	16
2009	4	2.23	2	16
2009	4	2.5	3	16
2009	4	3.07	2	16
2009	4	2.74	4	16
2009	4	4.65	2	16
2009	4	1.83	2	16
2009	4	2.46	2	16
2009	4	2.42	2	16
2009	4	2.26	2	16
2009	4	1.51	2	16
2009	4	4.14	2	16
2009	4	1.3	2	15
2009	4	2.31	2	15
2009	4	2.34	3	15
2009	4	1.74	3	15
2009	4	4.58	3	15
2009	4	3.08	2	14
2009	4	2.46	4	14
2009	4	2.3	2	14
2009	4	3.26	2	14
2009	4	1.4	2	14
2009	4	2.6	2	14
2009	4	3.15	1.2	13
2009	4	2.18	2	13
2009	4	3.08	2	13
2009	4	3.04	2	13
2009	4	1.66	4	13
2009	4	1.9	2	13
2009	4	1.94	3	13
2009	4	2.03	3	13
2009	4	2.47	1.2	13
2009	4	1.83	6	12
2009	4	3.14	3	12
2009	4	1.61	2	12
2009	4	5.36	2	11
2009	4	3.26	2	12
2009	4	3.87	1.2	11
2009	4	2.85	3	11
2009	4	2.44	2	11
2009	4	1.28	3	10
2009	4	3.22	2	11
2009	4	3.23	2	10
2009	4	2.03	3	10
2009	4	1.77	3	10
2009	4	2.14	3	10
2009	4	2.26	3	10
2009	4	5.78	2	13
2009	4	2.58	1.1	9
2009	4	1.65	2	9
2009	4	5.86	2	9
2009	4	2.5	2	9
2009	4	3.3	4	9
2009	4	2.5	4	11
2009	4	2.71	2	12
2009	4	1.1	2	8
2009	4	2.09	5	8
2009	4	2.71	2	8
2009	4	2.58	1.2	7
2009	4	5.73	2	7
2009	4	2.28	2	7
2009	4	5.72	2	6
2009	4	2.81	3	6
2009	4	1.98	3	8
2009	4	1.99	3	6
2009	4	2.74	6	11
2009	4	4.27	2	11
2009	4	2.46	3	3
2009	4	2.63	1.2	6
2009	4	2.43	3	13
2009	4	2.41	3	14
2009	4	2.36	1.1	11
2010	4	1.56	2	16
2010	4	2.93	2	11
2010	4	1.18	2	6
2010	4	2.03	3	17
2010	4	2.91	2	17
2010	4	3.6	1.2	17
2010	4	3.38	1.2	17
2010	4	1.03	2	17
2010	4	1.21	2	17
2010	4	3.24	2	17
2010	4	1.67	3	17
2010	4	2.19	3	16
2010	4	1.93	2	17
2010	4	2.06	3	16
2010	4	3.7	3	16
2010	4	3.85	3	16
2010	4	2.1	5	16
2010	4	4.23	1.1	15
2010	4	2.16	3	15
2010	4	2.29	1.1	15
2010	4	2.88	1.2	14
2010	4	4.77	2	14
2010	4	3.61	4	14
2010	4	3.5	3	14
2010	4	1.91	3	14
2010	4	3.13	2	14
2010	4	2.84	3	14
2010	4	1.91	6	14
2010	4	1.71	3	13
2010	4	2.41	3	14
2010	4	1.45	3	13
2010	4	1.78	3	13
2010	4	2.49	2	13
2010	4	2.68	3	12
2010	4	2.05	2	12
2010	4	1.39	3	12
2010	4	3.07	3	14
2010	4	2.56	2	12
2010	4	2.78	2	12
2010	4	2.8	1.2	12
2010	4	3.26	4	11
2010	4	2	5	14
2010	4	1.65	2	11
2010	4	2.49	2	11
2010	4	2.07	1.1	11
2010	4	1.74	1.1	10
2010	4	2.36	2	8
2010	4	3.59	4	10
2010	4	2.32	3	10
2010	4	5.36	2	10
2010	4	2.43	3	10
2010	4	2.24	1.2	9
2010	4	2.46	2	9
2010	4	2.05	3	14
2010	4	1.49	3	7
2010	4	2.24	3	5
2010	4	2.84	1.1	5
2010	4	1.74	3	4
2010	4	2.91	1.1	7
2010	4	1.95	3	4
2010	4	2.2	2	4
2010	4	2.92	7	4
2010	4	1.82	4	3
2010	4	2.58	1.1	17
2011	4	2.31	3	17
2011	4	2.82	1.1	17
2011	4	1.93	4	17
2011	4	2.16	6	17
2011	4	2.13	3	17
2011	4	3.39	1.2	17
2011	4	1.69	3	17
2011	4	2.25	3	16
2011	4	1.29	2	16
2011	4	3.23	1.1	16
2011	4	3.35	1.1	16
2011	4	4.31	1.1	16
2011	4	1.05	2	16
2011	4	4.72	2	16
2011	4	4.69	3	16
2011	4	2.97	1.2	16
2011	4	1.64	3	16
2011	4	2.2	1.1	16
2011	4	2.51	3	16
2011	4	1.09	3	16
2011	4	1.75	2	16
2011	4	2.28	2	15
2011	4	3.5	2	15
2011	4	2.72	3	15
2011	4	1.66	2	15
2011	4	2.19	3	15
2011	4	3.17	3	15
2011	4	1.93	3	15
2011	4	2.98	2	15
2011	4	1.67	2	15
2011	4	1.9	3	14
2011	4	1.46	2	14
2011	4	2.24	1.1	14
2011	4	2.35	2	14
2011	4	3.23	3	14
2011	4	3.16	1.1	14
2011	4	2.16	2	14
2011	4	2.22	2	13
2011	4	1.68	2	13
2011	4	2.32	3	13
2011	4	1.3	2	13
2011	4	2.47	2	13
2011	4	2.57	2	13
2011	4	2.33	2	13
2011	4	3.01	1.1	13
2011	4	2.7	2	12
2011	4	2.17	1.1	12
2011	4	2.03	3	12
2011	4	1.95	1.1	12
2011	4	4.62	2	12
2011	4	1.26	1.1	12
2011	4	1.6	2	12
2011	4	2.43	2	11
2011	4	2.62	2	15
2011	4	1.7	2	11
2011	4	1.99	2	11
2011	4	3.17	3	11
2011	4	2.44	2	10
2011	4	2.02	2	10
2011	4	2.48	2	10
2011	4	2.24	2	10
2011	4	2.86	2	10
2011	4	2.5	1.1	9
2011	4	3.29	1.1	9
2011	4	2.21	2	9
2011	4	1.65	2	9
2011	4	3.56	2	9
2011	4	2.76	3	16
2011	4	1.53	2	9
2011	4	1.78	2	9
2011	4	2.02	2	9
2011	4	2.92	2	8
2011	4	1.95	2	8
2011	4	1.15	3	8
2011	4	2.24	4	9
2011	4	2.49	2	8
2011	4	1.62	1.1	8
2011	4	1.7	2	7
2011	4	2.21	2	7
2011	4	2.51	2	7
2011	4	3.67	2	7
2011	4	1.81	3	7
2011	4	2.89	2	6
2011	4	2.26	2	6
2011	4	1.49	3	6
2011	4	2.48	1.2	6
2011	4	2.91	2	6
2011	4	2.31	2	13
2011	4	2.74	2	16
2011	4	3.47	4	15
2011	4	1.36	2	4
2011	4	1.3	3	3
2011	4	2.39	2	6
2011	4	2	2	17
2012	4	3.24	2	15
2012	4	1.89	2	17
2012	4	1.58	2	17
2012	4	2.54	4	17
2012	4	3.29	1.2	17
2012	4	1.64	2	17
2012	4	2.74	1.1	17
2012	4	1.85	1.1	17
2012	4	1.23	2	17
2012	4	2.34	2	16
2012	4	2.57	2	16
2012	4	2.56	1.1	16
2012	4	2.67	2	16
2012	4	1.17	2	16
2012	4	3.15	2	16
2012	4	1.87	1.1	16
2012	4	2.11	2	16
2012	4	3.06	4	16
2012	4	2.01	2	16
2012	4	1.22	2	16
2012	4	2.27	1.1	15
2012	4	2.43	1.1	16
2012	4	2.35	6	16
2012	4	1.78	3	15
2012	4	2.14	1.1	15
2012	4	2.41	2	15
2012	4	2.71	3	15
2012	4	2.09	2	15
2012	4	2.34	2	15
2012	4	1.83	1.1	15
2012	4	2.3	3	14
2012	4	1.31	3	14
2012	4	1.14	2	14
2012	4	1.91	2	14
2012	4	2.81	2	14
2012	4	2.45	2	14
2012	4	3.18	1.1	14
2012	4	3.53	2	14
2012	4	2.27	1.1	14
2012	4	1.21	2	13
2012	4	2.07	2	13
2012	4	2.41	2	13
2012	4	2.22	1.1	13
2012	4	0.65	2	13
2012	4	2.53	2	13
2012	4	1.69	3	17
2012	4	1.77	2	13
2012	4	1.6	3	13
2012	4	2.48	2	12
2012	4	1.89	2	12
2012	4	1.54	2	12
2012	4	1.94	4	12
2012	4	2.31	3	12
2012	4	2.23	6	12
2012	4	1.88	2	14
2012	4	2.22	2	11
2012	4	1.68	2	11
2012	4	1.99	2	11
2012	4	1.68	2	11
2012	4	3.2	4	11
2012	4	1.67	2	11
2012	4	3.15	2	11
2012	4	1.66	5	11
2012	4	1.8	2	11
2012	4	1.78	6	10
2012	4	1.63	2	10
2012	4	2.53	2	10
2012	4	2.09	3	14
2012	4	1.55	2	10
2012	4	1.68	2	10
2012	4	2.15	2	10
2012	4	1.82	2	10
2012	4	2.01	2	10
2012	4	2.64	2	10
2012	4	2.27	2	9
2012	4	2.07	2	9
2012	4	2.21	2	9
2012	4	2.51	1.1	12
2012	4	2.4	1.1	9
2012	4	1.82	2	9
2012	4	2.21	2	8
2012	4	4.13	2	8
2012	4	2.12	2	8
2012	4	2.72	2	7
2012	4	1.86	3	15
2012	4	2.2	2	7
2012	4	2.61	2	7
2012	4	2	2	14
2012	4	2.71	6	6
2012	4	1.96	1.2	11
2012	4	3.2	2	17
2012	4	3.57	2	9
2012	4	2.9	3	6
2012	4	1.34	2	5
2012	4	2.65	1.1	5
[truncated: 64 more rows]
